# Supplementary material for: Molecular determinants of inhibition of UCP1-mediated respiratory uncoupling
Source: Nat Commun. 2023 May 5;14:2594. doi: 10.1038/s41467-023-38219-9 (PMC10162991; doi:10.1038/s41467-023-38219-9)
Supplement: Supplementary file 6 — Source Data [file 41467_2023_38219_MOESM6_ESM.xlsx]

## Sheet: Figure1
Z (A)	Rxy (A)
	UCP1-AAC								UCP1-AlphaFold		UCP1-7W5Z
	0 ns				300 ns				0 ns	300 ns	0 ns				300 ns
	Replica 1	Replica 2	Replica 3	Replica average	Replica 1	Replica 2	Replica 3	Replica average	Replica 1	Replica 1	Replica 1	Replica 2	Replica 3	Replica average	Replica 1	Replica 2	Replica 3	Replica average
-8.41624	9.5865	9.25943	9.41238	9.41944	9.51224	9.37851	9.07868	9.32314	9.46261	9.3087	9.40954	9.38542	9.3598	9.38492	9.64518	9.31351	9.07763	9.34544
-7.94285	9.60538	9.45373	9.67682	9.57864	9.62177	9.64192	9.53372	9.59914	9.66759	9.4729	9.74867	9.60089	9.49975	9.61644	10.0305	9.61225	9.42151	9.68809
-7.0907	9.73945	9.83155	9.88277	9.81792	9.81817	9.9235	9.97075	9.90414	9.9537	9.92314	10.215	10.2096	9.96713	10.1306	10.3993	10.1466	10.1359	10.2273
-4.96889	10.5914	10.6018	10.8187	10.6706	10.4698	10.4609	10.1513	10.3607	10.7258	10.5869	10.5321	10.551	10.3993	10.4942	10.8822	10.5946	10.4611	10.646
-3.82755	11.0962	11.0664	11.2129	11.1252	10.8846	10.9749	10.8065	10.8887	11.1247	10.902	11.0117	10.7359	10.7438	10.8305	11.4427	10.9516	10.7464	11.0469
-2.78956	11.3808	11.3023	11.4277	11.3703	11.2185	11.1138	11.0022	11.1115	11.4357	11.3707	11.3301	11.2905	11.0282	11.2163	11.6356	11.2751	11.245	11.3852
-1.363	11.738	11.7742	11.7957	11.7693	11.2173	11.3939	11.1319	11.2477	11.6272	11.4359	11.2785	11.359	11.0099	11.2158	11.5983	11.3625	11.0629	11.3412
-0.194402	11.734	11.6812	11.8303	11.7485	11.2622	11.3847	11.1707	11.2725	11.7225	11.5455	11.3406	11.2993	10.9938	11.2112	11.7258	11.4817	11.3266	11.5114
1.69596	11.9137	11.8295	11.8023	11.8485	11.1712	11.4586	11.2477	11.2925	11.9489	11.8312	11.2716	11.4668	10.8064	11.1816	11.4512	11.5706	11.4723	11.498
3.07732	11.9629	12.1536	11.8599	11.9921	11.1462	11.5046	11.0633	11.238	11.9696	11.8942	11.185	11.3867	10.7574	11.1097	11.4004	11.6591	11.4464	11.502
4.37116	12.1933	12.2941	12.1032	12.1969	11.3262	11.4268	11.096	11.283	12.0199	12.0254	11.1896	11.3673	10.7694	11.1088	11.4725	11.5959	11.6832	11.5838
5.51129	12.3718	12.5363	12.1106	12.3396	11.4228	11.5326	11.1159	11.3571	12.3596	12.4933	11.2887	11.6833	10.7855	11.2525	11.3938	11.8657	11.8163	11.6919
7.36494	12.5347	12.7896	12.348	12.5574	11.3756	11.826	11.0342	11.4119	12.5384	12.6185	11.24	11.5482	10.7064	11.1649	11.125	11.7291	11.867	11.5737
8.72261	12.8093	13.0274	12.5283	12.7883	11.7872	12.0181	11.0948	11.6334	12.9733	13.0771	11.2546	11.7551	10.8785	11.296	11.5813	12.0034	12.5118	12.0322
9.97285	13.3799	13.535	12.8693	13.2614	11.8857	12.4511	11.247	11.8613	13.3838	13.5362	11.5253	12.1905	11.1396	11.6185	11.6233	12.3997	12.7396	12.2542
11.8952	14.4441	14.5118	13.8332	14.263	12.4977	13.0093	11.6122	12.3731	14.2443	13.9918	11.5615	12.2781	11.4516	11.7638	12.0745	12.84	13.1762	12.6969
13.239	14.8989	14.9773	14.5308	14.8023	12.856	13.2013	11.9115	12.6563	14.4099	14.2235	11.8535	12.3711	11.624	11.9495	12.4058	13.0398	13.6341	13.0266
14.2336	15.5154	15.2177	14.9843	15.2392	13.3773	13.6483	12.3189	13.1149	15.05	14.6657	12.4486	12.9624	12.2906	12.5672	12.7348	13.4922	14.1029	13.4433
15.4572	16.1297	15.8217	15.8126	15.9214	14.0552	14.1036	13.0203	13.7264	15.4739	15.0202	12.7003	13.0342	12.627	12.7872	12.9594	13.959	14.3387	13.7523
16.5064	16.6424	16.2799	16.2691	16.3971	14.4619	14.7978	13.701	14.3202	16.0445	15.3827	13.1205	13.3042	13.0349	13.1532	13.4295	14.0131	14.712	14.0515
17.237	17.0292	16.8354	16.6254	16.83	14.5897	14.9747	13.9121	14.4922	16.2842	15.4432	13.4048	13.3439	13.284	13.3442	13.7437	14.5408	15.0735	14.4527
18.0368	17.4575	17.0922	17.144	17.2312	15.0622	15.5929	14.2894	14.9815	16.6105	15.9501	13.6106	13.4355	13.5689	13.5383	14.1987	14.5706	15.1755	14.6482
19.0197	18.2905	17.7118	17.644	17.8821	15.4708	15.8048	14.814	15.3632	16.9798	16.0173	13.7606	13.2222	13.6356	13.5395	14.6499	14.6363	15.3529	14.8797
19.8316	18.3362	18.0275	18.1501	18.1713	15.8685	16.4437	15.2387	15.8503	17.2261	16.0007	13.9215	13.2599	13.7757	13.6524	14.9229	14.7255	15.408	15.0188
20.7747	18.801		18.3106	18.5558	15.8804	16.8534	15.5911	16.1083	17.2386	16.4976	14.0821	13.2843	14.1073	13.8246	15.3333	15.1583	15.2863	15.2593
21.4149	19.3827		18.8382	19.1105	16.6596			16.6596	17.1167	16.5222	13.7814	12.7188	13.7997	13.4333	15.681	14.9911		15.3361

## Sheet: Figure2
Time	C6_000_x	C6_000_dz	C6_000_d	cos(C6_000)	C6_001_x	C6_001_dz	C6_001_d	cos(C6_001)	C6_002_x	C6_002_dz	C6_002_d	cos(C6_002)	C6_003_x	C6_003_dz	C6_003_d	cos(C6_003)	C6_004_x	C6_004_dz	C6_004_d	cos(C6_004)	C6_005_x	C6_005_dz	C6_005_d	cos(C6_005)	C6_006_x	C6_006_dz	C6_006_d	cos(C6_006)	C6_007_x	C6_007_dz	C6_007_d	cos(C6_007)	C6_008_x	C6_008_dz	C6_008_d	cos(C6_008)	M1_6_000_x	M1_6_000_dz	M1_6_000_d	cos(M1_6_000)	M1_6_001_x	M1_6_001_dz	M1_6_001_d	cos(M1_6_001)	M1_6_002_x	M1_6_002_dz	M1_6_002_d	cos(M1_6_002)	M1_6_003_x
0	23.9636	2.90404	6.96249	0.417098	23.9636	2.90404	6.96249	0.417098	23.9636	2.90404	6.96249	0.417098	23.9636	2.90404	6.96249	0.417098	23.9636	2.90404	6.96249	0.417098	23.9636	2.90404	6.96249	0.417098	23.9636	2.90404	6.96249	0.417098	23.9636	2.90404	6.96249	0.417098	23.9636	2.90404	6.96249	0.417098	-29.6297	-5.79709	5.86967	-0.987635	-29.6297	-5.79709	5.86967	-0.987635	-29.6297	-5.79709	5.86967	-0.987635	-29.6297
0.2	23.8202	3.1432	6.87309	0.457319	23.8202	3.1432	6.87309	0.457319	23.8202	3.1432	6.87309	0.457319	23.8202	3.1432	6.87309	0.457319	23.8202	3.1432	6.87309	0.457319	23.8202	3.1432	6.87309	0.457319	23.8202	3.1432	6.87309	0.457319	23.8202	3.1432	6.87309	0.457319	23.8202	3.1432	6.87309	0.457319	-29.7451	-6.01297	6.13702	-0.979786	-29.7451	-6.01297	6.13702	-0.979786	-29.7451	-6.01297	6.13702	-0.979786	-29.7451
0.4	23.8727	3.23309	6.91343	0.467653	23.8727	3.23309	6.91343	0.467653	23.8727	3.23309	6.91343	0.467653	23.8727	3.23309	6.91343	0.467653	23.8727	3.23309	6.91343	0.467653	23.8727	3.23309	6.91343	0.467653	23.8727	3.23309	6.91343	0.467653	23.8727	3.23309	6.91343	0.467653	23.8727	3.23309	6.91343	0.467653	-29.7482	-6.14359	6.28339	-0.97775	-29.7482	-6.14359	6.28339	-0.97775	-29.7482	-6.14359	6.28339	-0.97775	-29.7482
0.6	23.9498	3.32734	7.02164	0.473869	23.9498	3.32734	7.02164	0.473869	23.9498	3.32734	7.02164	0.473869	23.9498	3.32734	7.02164	0.473869	23.9498	3.32734	7.02164	0.473869	23.9498	3.32734	7.02164	0.473869	23.9498	3.32734	7.02164	0.473869	23.9498	3.32734	7.02164	0.473869	23.9498	3.32734	7.02164	0.473869	-29.8698	-6.07289	6.22121	-0.976159	-29.8698	-6.07289	6.22121	-0.976159	-29.8698	-6.07289	6.22121	-0.976159	-29.8698
0.8	23.9677	3.34928	7.01358	0.477542	23.9677	3.34928	7.01358	0.477542	23.9677	3.34928	7.01358	0.477542	23.9677	3.34928	7.01358	0.477542	23.9677	3.34928	7.01358	0.477542	23.9677	3.34928	7.01358	0.477542	23.9677	3.34928	7.01358	0.477542	23.9677	3.34928	7.01358	0.477542	23.9677	3.34928	7.01358	0.477542	-29.8661	-6.0823	6.22428	-0.97719	-29.8661	-6.0823	6.22428	-0.97719	-29.8661	-6.0823	6.22428	-0.97719	-29.8661
1	23.9748	3.36214	7.01302	0.479414	23.9748	3.36214	7.01302	0.479414	23.9748	3.36214	7.01302	0.479414	23.9748	3.36214	7.01302	0.479414	23.9748	3.36214	7.01302	0.479414	23.9748	3.36214	7.01302	0.479414	23.9748	3.36214	7.01302	0.479414	23.9748	3.36214	7.01302	0.479414	23.9748	3.36214	7.01302	0.479414	-29.8715	-6.09045	6.23333	-0.977079	-29.8715	-6.09045	6.23333	-0.977079	-29.8715	-6.09045	6.23333	-0.977079	-29.8715
1.2	23.9782	3.36449	7.01155	0.47985	23.9782	3.36449	7.01155	0.47985	23.9782	3.36449	7.01155	0.47985	23.9782	3.36449	7.01155	0.47985	23.9782	3.36449	7.01155	0.47985	23.9782	3.36449	7.01155	0.47985	23.9782	3.36449	7.01155	0.47985	23.9782	3.36449	7.01155	0.47985	23.9782	3.36449	7.01155	0.47985	-29.8796	-6.08729	6.22938	-0.977191	-29.8796	-6.08729	6.22938	-0.977191	-29.8796	-6.08729	6.22938	-0.977191	-29.8796
1.4	23.9781	3.36483	7.01171	0.479887	23.9781	3.36483	7.01171	0.479887	23.9781	3.36483	7.01171	0.479887	23.9781	3.36483	7.01171	0.479887	23.9781	3.36483	7.01171	0.479887	23.9781	3.36483	7.01171	0.479887	23.9781	3.36483	7.01171	0.479887	23.9781	3.36483	7.01171	0.479887	23.9781	3.36483	7.01171	0.479887	-29.8861	-6.08391	6.22265	-0.977705	-29.8861	-6.08391	6.22265	-0.977705	-29.8861	-6.08391	6.22265	-0.977705	-29.8861
1.6	23.978	3.36601	7.01212	0.480028	23.978	3.36601	7.01212	0.480028	23.978	3.36601	7.01212	0.480028	23.978	3.36601	7.01212	0.480028	23.978	3.36601	7.01212	0.480028	23.978	3.36601	7.01212	0.480028	23.978	3.36601	7.01212	0.480028	23.978	3.36601	7.01212	0.480028	23.978	3.36601	7.01212	0.480028	-29.8892	-6.07329	6.21191	-0.977686	-29.8892	-6.07329	6.21191	-0.977686	-29.8892	-6.07329	6.21191	-0.977686	-29.8892
1.8	23.9784	3.36962	7.01364	0.480438	23.9784	3.36962	7.01364	0.480438	23.9784	3.36962	7.01364	0.480438	23.9784	3.36962	7.01364	0.480438	23.9784	3.36962	7.01364	0.480438	23.9784	3.36962	7.01364	0.480438	23.9784	3.36962	7.01364	0.480438	23.9784	3.36962	7.01364	0.480438	23.9784	3.36962	7.01364	0.480438	-29.9128	-6.0724	6.20899	-0.978002	-29.9128	-6.0724	6.20899	-0.978002	-29.9128	-6.0724	6.20899	-0.978002	-29.9128
2	23.515	3.28887	6.56592	0.5009	23.515	3.28887	6.56592	0.5009	23.515	3.28887	6.56592	0.5009	23.515	3.28887	6.56592	0.5009	23.515	3.28887	6.56592	0.5009	23.515	3.28887	6.56592	0.5009	23.515	3.28887	6.56592	0.5009	23.515	3.28887	6.56592	0.5009	23.515	3.28887	6.56592	0.5009	-29.3451	-6.21752	6.38533	-0.973718	-29.3451	-6.21752	6.38533	-0.973718	-29.3451	-6.21752	6.38533	-0.973718	-29.3451
2.2	23.6029	3.95332	6.8976	0.573144	23.6029	3.95332	6.8976	0.573144	23.6029	3.95332	6.8976	0.573144	23.6029	3.95332	6.8976	0.573144	23.6029	3.95332	6.8976	0.573144	23.6029	3.95332	6.8976	0.573144	23.6029	3.95332	6.8976	0.573144	23.6029	3.95332	6.8976	0.573144	23.6029	3.95332	6.8976	0.573144	-29.5152	-6.09058	6.33078	-0.962058	-29.5152	-6.09058	6.33078	-0.962058	-29.5152	-6.09058	6.33078	-0.962058	-29.5152
2.4	23.7131	3.97099	7.04107	0.563975	23.7131	3.97099	7.04107	0.563975	23.7131	3.97099	7.04107	0.563975	23.7131	3.97099	7.04107	0.563975	23.7131	3.97099	7.04107	0.563975	23.7131	3.97099	7.04107	0.563975	23.7131	3.97099	7.04107	0.563975	23.7131	3.97099	7.04107	0.563975	23.7131	3.97099	7.04107	0.563975	-29.4573	-6.16242	6.35009	-0.970446	-29.4573	-6.16242	6.35009	-0.970446	-29.4573	-6.16242	6.35009	-0.970446	-29.4573
2.6	24.0606	4.00471	6.94901	0.576299	24.0606	4.00471	6.94901	0.576299	24.0606	4.00471	6.94901	0.576299	24.0606	4.00471	6.94901	0.576299	24.0606	4.00471	6.94901	0.576299	24.0606	4.00471	6.94901	0.576299	24.0606	4.00471	6.94901	0.576299	24.0606	4.00471	6.94901	0.576299	24.0606	4.00471	6.94901	0.576299	-29.9031	-5.92342	6.28978	-0.941754	-29.9031	-5.92342	6.28978	-0.941754	-29.9031	-5.92342	6.28978	-0.941754	-29.9031
2.8	24.1387	4.06405	6.79375	0.598204	24.1387	4.06405	6.79375	0.598204	24.1387	4.06405	6.79375	0.598204	24.1387	4.06405	6.79375	0.598204	24.1387	4.06405	6.79375	0.598204	24.1387	4.06405	6.79375	0.598204	24.1387	4.06405	6.79375	0.598204	24.1387	4.06405	6.79375	0.598204	24.1387	4.06405	6.79375	0.598204	-29.8091	-6.25458	6.57247	-0.951633	-29.8091	-6.25458	6.57247	-0.951633	-29.8091	-6.25458	6.57247	-0.951633	-29.8091
3	24.3266	3.88744	6.52593	0.595691	24.3266	3.88744	6.52593	0.595691	24.3266	3.88744	6.52593	0.595691	24.3266	3.88744	6.52593	0.595691	24.3266	3.88744	6.52593	0.595691	24.3266	3.88744	6.52593	0.595691	24.3266	3.88744	6.52593	0.595691	24.3266	3.88744	6.52593	0.595691	24.3266	3.88744	6.52593	0.595691	-29.5854	-6.34234	6.70673	-0.945668	-29.5854	-6.34234	6.70673	-0.945668	-29.5854	-6.34234	6.70673	-0.945668	-29.5854
3.2	24.165	4.18757	6.85397	0.610969	24.165	4.18757	6.85397	0.610969	24.165	4.18757	6.85397	0.610969	24.165	4.18757	6.85397	0.610969	24.165	4.18757	6.85397	0.610969	24.165	4.18757	6.85397	0.610969	24.165	4.18757	6.85397	0.610969	24.165	4.18757	6.85397	0.610969	24.165	4.18757	6.85397	0.610969	-29.8355	-6.24378	6.59984	-0.94605	-29.8355	-6.24378	6.59984	-0.94605	-29.8355	-6.24378	6.59984	-0.94605	-29.8355
3.4	24.3668	4.07453	6.5735	0.619843	24.3668	4.07453	6.5735	0.619843	24.3668	4.07453	6.5735	0.619843	24.3668	4.07453	6.5735	0.619843	24.3668	4.07453	6.5735	0.619843	24.3668	4.07453	6.5735	0.619843	24.3668	4.07453	6.5735	0.619843	24.3668	4.07453	6.5735	0.619843	24.3668	4.07453	6.5735	0.619843	-30.002	-6.19073	6.55588	-0.944303	-30.002	-6.19073	6.55588	-0.944303	-30.002	-6.19073	6.55588	-0.944303	-30.002
3.6	24.4315	3.93213	6.51565	0.60349	24.4315	3.93213	6.51565	0.60349	24.4315	3.93213	6.51565	0.60349	24.4315	3.93213	6.51565	0.60349	24.4315	3.93213	6.51565	0.60349	24.4315	3.93213	6.51565	0.60349	24.4315	3.93213	6.51565	0.60349	24.4315	3.93213	6.51565	0.60349	24.4315	3.93213	6.51565	0.60349	-29.808	-6.03085	6.3711	-0.946596	-29.808	-6.03085	6.3711	-0.946596	-29.808	-6.03085	6.3711	-0.946596	-29.808
3.8	24.1492	4.12169	6.86797	0.600133	24.1492	4.12169	6.86797	0.600133	24.1492	4.12169	6.86797	0.600133	24.1492	4.12169	6.86797	0.600133	24.1492	4.12169	6.86797	0.600133	24.1492	4.12169	6.86797	0.600133	24.1492	4.12169	6.86797	0.600133	24.1492	4.12169	6.86797	0.600133	24.1492	4.12169	6.86797	0.600133	-29.6335	-6.24484	6.58022	-0.949032	-29.6335	-6.24484	6.58022	-0.949032	-29.6335	-6.24484	6.58022	-0.949032	-29.6335
4	24.2028	3.94562	6.25545	0.630749	24.2028	3.94562	6.25545	0.630749	24.2028	3.94562	6.25545	0.630749	24.2028	3.94562	6.25545	0.630749	24.2028	3.94562	6.25545	0.630749	24.2028	3.94562	6.25545	0.630749	24.2028	3.94562	6.25545	0.630749	24.2028	3.94562	6.25545	0.630749	24.2028	3.94562	6.25545	0.630749	-29.9035	-5.99489	6.42329	-0.933305	-29.9035	-5.99489	6.42329	-0.933305	-29.9035	-5.99489	6.42329	-0.933305	-29.9035
4.2	23.8441	4.29402	6.68109	0.642713	23.8441	4.29402	6.68109	0.642713	23.8441	4.29402	6.68109	0.642713	23.8441	4.29402	6.68109	0.642713	23.8441	4.29402	6.68109	0.642713	23.8441	4.29402	6.68109	0.642713	23.8441	4.29402	6.68109	0.642713	23.8441	4.29402	6.68109	0.642713	23.8441	4.29402	6.68109	0.642713	-29.7481	-6.09181	6.39607	-0.952431	-29.7481	-6.09181	6.39607	-0.952431	-29.7481	-6.09181	6.39607	-0.952431	-29.7481
4.4	23.837	4.18701	6.27028	0.667755	23.837	4.18701	6.27028	0.667755	23.837	4.18701	6.27028	0.667755	23.837	4.18701	6.27028	0.667755	23.837	4.18701	6.27028	0.667755	23.837	4.18701	6.27028	0.667755	23.837	4.18701	6.27028	0.667755	23.837	4.18701	6.27028	0.667755	23.837	4.18701	6.27028	0.667755	-30.0633	-6.01018	6.49603	-0.925209	-30.0633	-6.01018	6.49603	-0.925209	-30.0633	-6.01018	6.49603	-0.925209	-30.0633
4.6	24.0249	4.46024	6.35553	0.701789	24.0249	4.46024	6.35553	0.701789	24.0249	4.46024	6.35553	0.701789	24.0249	4.46024	6.35553	0.701789	24.0249	4.46024	6.35553	0.701789	24.0249	4.46024	6.35553	0.701789	24.0249	4.46024	6.35553	0.701789	24.0249	4.46024	6.35553	0.701789	24.0249	4.46024	6.35553	0.701789	-30.102	-5.9993	6.46715	-0.927658	-30.102	-5.9993	6.46715	-0.927658	-30.102	-5.9993	6.46715	-0.927658	-30.102
4.8	24.0402	4.33256	6.23487	0.694892	24.0402	4.33256	6.23487	0.694892	24.0402	4.33256	6.23487	0.694892	24.0402	4.33256	6.23487	0.694892	24.0402	4.33256	6.23487	0.694892	24.0402	4.33256	6.23487	0.694892	24.0402	4.33256	6.23487	0.694892	24.0402	4.33256	6.23487	0.694892	24.0402	4.33256	6.23487	0.694892	-29.7048	-6.02967	6.50657	-0.926705	-29.7048	-6.02967	6.50657	-0.926705	-29.7048	-6.02967	6.50657	-0.926705	-29.7048
5	22.724	5.68408	7.27067	0.781782	22.724	5.68408	7.27067	0.781782	22.724	5.68408	7.27067	0.781782	22.724	5.68408	7.27067	0.781782	22.724	5.68408	7.27067	0.781782	22.724	5.68408	7.27067	0.781782	22.724	5.68408	7.27067	0.781782	22.724	5.68408	7.27067	0.781782	22.724	5.68408	7.27067	0.781782	-30.0856	-5.98445	6.65711	-0.898957	-30.0856	-5.98445	6.65711	-0.898957	-30.0856	-5.98445	6.65711	-0.898957	-30.0856
5.2	23.3395	4.61305	6.43898	0.716426	23.3395	4.61305	6.43898	0.716426	23.3395	4.61305	6.43898	0.716426	23.3395	4.61305	6.43898	0.716426	23.3395	4.61305	6.43898	0.716426	23.3395	4.61305	6.43898	0.716426	23.3395	4.61305	6.43898	0.716426	23.3395	4.61305	6.43898	0.716426	23.3395	4.61305	6.43898	0.716426	-29.9423	-5.81207	6.48851	-0.895748	-29.9423	-5.81207	6.48851	-0.895748	-29.9423	-5.81207	6.48851	-0.895748	-29.9423
5.4	23.0239	4.27981	6.25334	0.684403	23.0239	4.27981	6.25334	0.684403	23.0239	4.27981	6.25334	0.684403	23.0239	4.27981	6.25334	0.684403	23.0239	4.27981	6.25334	0.684403	23.0239	4.27981	6.25334	0.684403	23.0239	4.27981	6.25334	0.684403	23.0239	4.27981	6.25334	0.684403	23.0239	4.27981	6.25334	0.684403	-29.7931	-5.63438	6.33152	-0.889893	-29.7931	-5.63438	6.33152	-0.889893	-29.7931	-5.63438	6.33152	-0.889893	-29.7931
5.6	23.171	4.71428	6.55651	0.719023	23.171	4.71428	6.55651	0.719023	23.171	4.71428	6.55651	0.719023	23.171	4.71428	6.55651	0.719023	23.171	4.71428	6.55651	0.719023	23.171	4.71428	6.55651	0.719023	23.171	4.71428	6.55651	0.719023	23.171	4.71428	6.55651	0.719023	23.171	4.71428	6.55651	0.719023	-29.4277	-5.93769	6.62554	-0.896181	-29.4277	-5.93769	6.62554	-0.896181	-29.4277	-5.93769	6.62554	-0.896181	-29.4277
5.8	22.8832	4.6712	6.39393	0.730567	22.8832	4.6712	6.39393	0.730567	22.8832	4.6712	6.39393	0.730567	22.8832	4.6712	6.39393	0.730567	22.8832	4.6712	6.39393	0.730567	22.8832	4.6712	6.39393	0.730567	22.8832	4.6712	6.39393	0.730567	22.8832	4.6712	6.39393	0.730567	22.8832	4.6712	6.39393	0.730567	-29.4757	-5.85981	6.51612	-0.899279	-29.4757	-5.85981	6.51612	-0.899279	-29.4757	-5.85981	6.51612	-0.899279	-29.4757
6	22.952	4.60853	6.7123	0.686581	22.952	4.60853	6.7123	0.686581	22.952	4.60853	6.7123	0.686581	22.952	4.60853	6.7123	0.686581	22.952	4.60853	6.7123	0.686581	22.952	4.60853	6.7123	0.686581	22.952	4.60853	6.7123	0.686581	22.952	4.60853	6.7123	0.686581	22.952	4.60853	6.7123	0.686581	-29.6348	-6.05212	6.8429	-0.884439	-29.6348	-6.05212	6.8429	-0.884439	-29.6348	-6.05212	6.8429	-0.884439	-29.6348
6.2	23.1957	4.72826	6.54509	0.722412	23.1957	4.72826	6.54509	0.722412	23.1957	4.72826	6.54509	0.722412	23.1957	4.72826	6.54509	0.722412	23.1957	4.72826	6.54509	0.722412	23.1957	4.72826	6.54509	0.722412	23.1957	4.72826	6.54509	0.722412	23.1957	4.72826	6.54509	0.722412	23.1957	4.72826	6.54509	0.722412	-29.5414	-5.94482	6.63311	-0.896234	-29.5414	-5.94482	6.63311	-0.896234	-29.5414	-5.94482	6.63311	-0.896234	-29.5414
6.4	22.3757	4.75546	6.6447	0.715677	22.3757	4.75546	6.6447	0.715677	22.3757	4.75546	6.6447	0.715677	22.3757	4.75546	6.6447	0.715677	22.3757	4.75546	6.6447	0.715677	22.3757	4.75546	6.6447	0.715677	22.3757	4.75546	6.6447	0.715677	22.3757	4.75546	6.6447	0.715677	22.3757	4.75546	6.6447	0.715677	-29.8255	-5.8841	7.0562	-0.833892	-29.8255	-5.8841	7.0562	-0.833892	-29.8255	-5.8841	7.0562	-0.833892	-29.8255
6.6	23.0538	4.97682	6.6924	0.743652	23.0538	4.97682	6.6924	0.743652	23.0538	4.97682	6.6924	0.743652	23.0538	4.97682	6.6924	0.743652	23.0538	4.97682	6.6924	0.743652	23.0538	4.97682	6.6924	0.743652	23.0538	4.97682	6.6924	0.743652	23.0538	4.97682	6.6924	0.743652	23.0538	4.97682	6.6924	0.743652	-29.6158	-5.47904	6.85898	-0.798814	-29.6158	-5.47904	6.85898	-0.798814	-29.6158	-5.47904	6.85898	-0.798814	-29.6158
6.8	22.7305	4.9498	6.70223	0.73853	22.7305	4.9498	6.70223	0.73853	22.7305	4.9498	6.70223	0.73853	22.7305	4.9498	6.70223	0.73853	22.7305	4.9498	6.70223	0.73853	22.7305	4.9498	6.70223	0.73853	22.7305	4.9498	6.70223	0.73853	22.7305	4.9498	6.70223	0.73853	22.7305	4.9498	6.70223	0.73853	-30.075	-5.64543	7.02132	-0.804041	-30.075	-5.64543	7.02132	-0.804041	-30.075	-5.64543	7.02132	-0.804041	-30.075
7	18.2686	3.84035	6.27057	0.612441	17.9449	3.12538	7.45402	0.419287	17.2689	5.18961	5.47119	0.948534	19.8206	6.28971	8.13348	0.773311	16.3028	1.00147	7.55902	0.132487	18.2584	2.22185	6.79458	0.327003	17.1168	1.48924	5.95111	0.250246	17.4422	2.52661	8.25415	0.306102	18.9366	4.58004	7.28331	0.628841	-18.4144	-6.24232	6.91842	-0.902276	-18.0118	-5.61264	8.23804	-0.681308	-21.0265	-3.57681	7.04935	-0.507396	-19.904
7.2	17.5375	0.0855649	6.22232	0.0137513	15.435	2.62228	5.83218	0.449623	16.2824	4.57737	6.58944	0.694653	18.4236	3.28509	6.44898	0.509397	15.713	0.612595	7.05852	0.086788	16.3616	0.241093	6.50145	0.037083	13.9519	0.860705	5.53724	0.155439	16.8034	2.59277	7.96117	0.325677	17.3791	3.78735	7.05055	0.537171	-14.9412	-6.49676	6.8196	-0.952661	-13.8941	-5.17065	7.29722	-0.708577	-13.4882	-5.65228	8.15558	-0.693056	-13.6321
7.4	16.8576	0.836857	7.08963	0.11804	14.7896	3.13527	6.76248	0.463628	15.6745	5.79412	6.55508	0.883913	18.3079	4.63559	7.15876	0.647541	15.2895	0.0908908	6.86705	0.0132358	14.6044	-1.90463	7.56256	-0.25185	13.1624	2.02635	4.7482	0.426761	15.8233	3.12188	7.8298	0.398718	16.656	2.54988	6.30713	0.404286	-13.672	-8.19176	8.40999	-0.974051	-12.2563	-3.41112	7.3322	-0.465225	-10.6487	-7.61965	8.53063	-0.89321	-10.1539
7.6	14.4336	-5.13284	8.30803	-0.617817	12.0691	3.00453	5.97297	0.503022	16.1406	5.2627	5.80659	0.906332	15.6677	3.70481	7.73539	0.478943	15.2123	-0.579803	6.3011	-0.092016	14.2442	-4.84315	8.49458	-0.570145	11.4621	5.32896	7.08743	0.751889	14.8071	4.65284	7.92842	0.586856	16.2846	2.04538	6.31603	0.323839	-9.13154	-8.26255	8.34808	-0.989755	-7.43147	-2.31858	5.75813	-0.402661	-6.48001	-8.94964	9.26855	-0.965592	-8.54777
7.8	14.1433	-6.59064	8.51636	-0.77388	10.177	4.68329	6.19528	0.755946	15.5514	5.44792	7.212	0.755396	15.1854	1.79165	7.09166	0.252643	14.9051	-0.249856	7.15348	-0.0349279	13.8058	-4.06507	8.02521	-0.506537	7.73345	6.50634	7.11287	0.914727	14.1615	3.31735	7.61635	0.435557	15.3711	3.61688	7.59577	0.47617	-5.71247	-7.09159	7.67148	-0.92441	-6.16921	-1.46762	6.07999	-0.241385	-6.23245	-8.24015	8.69542	-0.947643	-8.71637
8	13.7585	-6.14443	8.36656	-0.734403	9.36514	5.402	7.06624	0.764481	15.3658	5.73256	6.1733	0.928605	15.2229	0.988481	7.45073	0.132669	14.7706	0.68493	6.28264	0.109019	13.6994	-4.33961	8.2826	-0.523943	7.06769	6.71616	7.24888	0.926509	12.6298	2.54823	5.65573	0.450557	15.1243	4.822	8.45793	0.570116	-5.88406	-7.21057	7.63477	-0.944438	-6.27018	-2.27617	5.9264	-0.384074	-4.87966	-6.73233	7.88481	-0.853835	-8.41601
8.2	13.8022	-5.47061	7.91409	-0.69125	8.33199	4.47673	6.32802	0.707446	14.8099	5.18778	6.94218	0.747283	14.7997	0.236135	6.6435	0.0355438	14.8317	1.74912	6.88835	0.253924	13.5395	-3.25818	6.83107	-0.476965	6.46392	6.69805	7.16557	0.934756	13.3706	2.84627	6.03604	0.471546	14.264	5.22919	6.69356	0.781227	-5.32255	-6.25454	8.25144	-0.757994	-5.78832	-3.32914	6.25597	-0.532154	-4.4888	-6.61415	7.76453	-0.851842	-8.78195
8.4	13.5571	-5.44208	8.08075	-0.673462	7.70997	5.72475	6.87942	0.832156	14.7922	5.011	6.37867	0.785587	14.9315	1.05932	7.2668	0.145776	13.2633	2.36289	5.97603	0.395394	13.9483	-3.82624	7.05439	-0.542391	6.23548	7.3892	7.84657	0.941711	13.1448	2.99033	5.83359	0.512605	14.4246	5.39118	8.00968	0.673083	-5.49218	-7.24859	8.45762	-0.857048	-6.07836	-3.73016	6.51153	-0.572855	-4.90403	-5.78342	7.47856	-0.773333	-8.58899
8.6	13.9601	-5.21141	8.46909	-0.615344	7.4107	5.55605	6.77402	0.820201	14.578	4.57523	6.23199	0.734153	14.7988	1.07622	7.39301	0.145572	12.8681	2.07937	6.23269	0.333623	13.7485	-4.6465	6.92287	-0.671182	6.20039	8.15256	8.59884	0.9481	13.0012	2.9063	5.70262	0.509642	14.2569	5.11171	6.70034	0.762902	-5.9069	-7.00458	7.85912	-0.891267	-5.8738	-5.07109	6.49689	-0.780542	-4.2416	-6.87911	8.46751	-0.812412	-7.56711
8.8	13.9231	-5.98464	8.28945	-0.721959	6.66945	5.07912	6.59671	0.769948	14.4136	4.3022	5.67712	0.757814	14.8651	1.1593	7.78233	0.148965	12.4687	1.80793	6.41402	0.281871	13.7461	-3.91785	6.66619	-0.58772	6.19246	7.38959	8.38149	0.881656	13.1052	2.07314	5.65879	0.366357	13.8406	5.39086	7.35805	0.732648	-5.60221	-7.31538	8.6143	-0.849214	-5.6142	-4.39581	6.10044	-0.720572	-4.72915	-6.29668	7.61243	-0.827157	-6.88081
9	13.6733	-6.04763	8.38439	-0.721297	6.2258	5.21184	6.68369	0.779785	14.6151	4.18148	5.61589	0.744579	14.6922	0.58258	6.11564	0.0952607	11.7906	5.85534	8.16329	0.717277	13.25	-4.52513	6.15068	-0.735712	6.17052	7.16461	8.18152	0.875706	12.9971	2.02192	5.50495	0.367291	13.3011	4.09356	6.8385	0.598605	-5.83742	-7.41897	8.4955	-0.873281	-5.61269	-3.55218	5.63744	-0.630105	-4.91885	-5.21725	6.30986	-0.826841	-6.08596
9.2	13.3138	-5.4952	7.98026	-0.688599	6.03748	4.38396	6.09731	0.718999	13.2807	0.0119921	6.01331	0.00199425	14.5885	0.827817	7.50481	0.110305	11.1421	4.39515	7.85531	0.559513	13.6378	-4.92188	6.43881	-0.764408	6.12173	7.19167	8.13706	0.883817	12.7952	1.75983	5.00858	0.351362	13.2417	0.643252	5.32316	0.12084	-5.93199	-8.29335	8.98758	-0.922756	-5.10142	-3.80595	5.75279	-0.661584	-5.36934	-5.03387	6.05022	-0.832014	-5.50341
9.4	13.9242	-5.54071	8.63122	-0.641937	6.4363	3.69404	5.73821	0.643762	12.8872	0.313102	5.86189	0.0534131	14.0781	-0.320693	6.73737	-0.0475992	11.1299	4.94222	7.79907	0.633694	13.663	-4.5854	6.28397	-0.729699	5.42254	6.43137	7.09554	0.906396	13.1841	1.91767	4.77772	0.401378	13.0838	-0.481124	5.94847	-0.0808819	-6.4702	-6.81822	8.6433	-0.788845	-5.24258	-3.81501	6.13338	-0.622007	-5.53996	-4.5471	6.16195	-0.737932	-5.51526
9.6	14.0228	-5.52202	8.22219	-0.6716	5.92453	3.75567	5.7263	0.655864	13.2904	-0.618752	5.42507	-0.114054	13.4274	-2.07019	8.45955	-0.244716	11.5727	5.09177	7.96426	0.639327	13.2562	-4.8156	6.04993	-0.795976	6.01396	7.67596	8.28784	0.926171	13.1142	2.32435	5.56018	0.418035	12.4722	-0.356358	5.91542	-0.0602422	-5.62401	-6.47723	8.38127	-0.772822	-5.45857	-3.56712	6.01139	-0.593394	-5.39414	-4.48036	6.017	-0.744618	-5.81633
9.8	13.7618	-5.73957	8.23653	-0.696843	5.87871	4.09346	6.15073	0.665524	13.1773	-0.942678	6.4562	-0.146011	12.822	-3.30732	8.32116	-0.397458	11.1283	4.78513	7.31308	0.654326	13.1966	-4.28905	5.95675	-0.720031	5.79904	7.59336	8.17318	0.929058	12.8394	2.02725	5.65297	0.358617	11.7127	-0.830142	6.16153	-0.13473	-6.27586	-7.2741	8.93537	-0.81408	-5.03302	-3.93002	5.59923	-0.701886	-6.01671	-3.45246	6.89849	-0.500467	-5.69667
10	13.8511	-6.46193	8.05834	-0.801893	5.79845	4.53241	6.23269	0.7272	13.0328	-0.822573	6.30793	-0.130403	12.8345	-3.96801	9.34226	-0.424738	10.9702	6.2816	7.89623	0.795518	12.9308	-5.0349	5.89506	-0.854089	5.44786	6.45518	7.46449	0.864786	12.7234	2.02397	5.75215	0.351863	11.8613	-0.126952	5.45752	-0.0232618	-6.00187	-7.44842	8.91538	-0.835457	-5.01433	-3.99606	5.63127	-0.709619	-5.79854	-2.93991	6.95807	-0.422518	-5.77706
10.2	13.5491	-6.29153	7.49706	-0.839199	5.9577	4.17119	6.12014	0.681552	12.9379	-0.916798	5.87423	-0.156071	12.9332	-4.10732	8.46666	-0.485117	10.6385	5.21548	7.4917	0.696167	12.2973	-5.03741	6.32766	-0.796094	5.41012	6.92732	7.54842	0.917717	12.6518	2.21408	5.88899	0.37597	12.0994	-1.21605	5.80234	-0.209579	-5.7949	-7.19492	8.34587	-0.862093	-5.03237	-3.81721	5.83645	-0.654029	-5.73152	-3.02475	7.03599	-0.429896	-5.62376
10.4	12.1709	-7.05226	7.92764	-0.889578	5.49646	4.05506	6.32398	0.64122	12.5256	-0.425453	5.86573	-0.0725319	12.1001	-4.33879	8.41789	-0.515425	9.78677	4.50571	6.31453	0.713546	12.2353	-4.898	5.67072	-0.863735	6.18156	7.39398	8.4312	0.876979	12.7728	2.08359	5.93423	0.351114	12.1772	-0.540449	5.89196	-0.0917266	-5.80016	-7.84804	9.33895	-0.840355	-4.86461	-3.85045	5.91199	-0.651295	-5.07531	-2.14494	6.86875	-0.312275	-5.78289
10.6	11.7334	-6.78968	7.23138	-0.938919	6.04199	4.60876	6.06762	0.759567	12.6766	0.874964	4.96309	0.176294	11.6439	-5.29148	7.31972	-0.722907	9.47631	5.02132	6.08011	0.82586	12.2481	-5.08023	6.13133	-0.828569	6.16655	7.1467	8.35808	0.855066	12.8558	2.06724	5.66556	0.364878	12.1445	-1.27243	5.79105	-0.219723	-5.33867	-6.04172	7.9616	-0.758857	-5.46713	-3.51095	6.05083	-0.580242	-5.32243	-2.61417	6.63212	-0.394168	-5.741
10.8	10.997	-7.63606	8.29195	-0.920901	5.38543	3.77013	6.31511	0.597001	12.4437	-2.55772	5.96912	-0.428492	11.2171	-5.48463	7.20282	-0.761456	9.63626	5.53954	6.20454	0.892822	12.0959	-4.30914	5.57895	-0.772393	6.42208	6.55937	7.68029	0.854053	12.9932	2.78443	6.00522	0.463668	12.0501	-0.8099	6.01649	-0.134613	-6.05465	-6.16652	8.59614	-0.71736	-5.63969	-3.16774	5.93667	-0.533589	-5.69014	-3.69578	6.89295	-0.536168	-6.11616
11	10.6726	-6.92046	7.35155	-0.94136	5.94086	4.47582	6.05124	0.739653	12.3908	-2.37119	6.18509	-0.383371	10.6384	-5.2795	6.94175	-0.760544	9.52017	5.92249	7.42871	0.797243	10.8371	-5.32828	5.72719	-0.930349	6.44229	6.98497	7.9574	0.877796	12.8101	2.26374	5.37017	0.421539	11.9534	-1.31204	5.68265	-0.230885	-5.56031	-5.45975	6.96834	-0.783508	-5.31983	-3.57889	6.01158	-0.595332	-5.4508	-3.20934	7.00754	-0.457984	-5.90739
11.2	9.79418	-6.97454	7.34458	-0.949617	5.66024	4.6194	6.14814	0.751349	12.6427	-2.52996	6.25106	-0.404725	10.603	-5.13571	6.67979	-0.768842	8.87971	5.7304	7.07369	0.8101	10.2587	-5.65922	6.68432	-0.846641	6.57577	6.83954	8.06349	0.848211	12.9955	2.61544	5.83434	0.448284	11.3543	-0.693041	5.96431	-0.116198	-5.67182	-6.10443	7.28471	-0.837978	-6.2109	-4.38951	5.65167	-0.776675	-6.15976	-3.29545	6.92416	-0.475935	-5.70938
11.4	10.015	-6.47841	7.09361	-0.913275	5.4633	4.59716	5.97463	0.769447	12.1281	-3.74163	5.99926	-0.623682	10.3983	-5.10503	6.78914	-0.75194	8.96522	5.51704	6.99856	0.78831	6.73889	-6.03007	6.68104	-0.902565	6.30443	7.25036	8.5874	0.844302	13.3445	2.25674	6.57636	0.343159	11.6328	0.0807407	5.52594	0.0146112	-5.18805	-6.03536	6.78622	-0.889354	-5.17493	-3.33857	5.54445	-0.602146	-5.84958	-3.24497	6.95661	-0.466459	-6.28492
11.6	9.32488	-6.14589	6.68509	-0.919343	5.97875	3.96354	6.07285	0.652665	11.9448	-3.063	5.9683	-0.513212	10.4238	-6.16366	7.84811	-0.785369	9.09417	5.31921	6.50423	0.817808	6.31715	-6.60403	6.80137	-0.970985	6.20058	7.17298	8.47308	0.846562	12.9821	2.98053	5.86256	0.508401	11.044	-0.295235	5.82031	-0.0507249	-5.31511	-5.62072	6.44656	-0.871894	-5.17825	-3.8112	5.34302	-0.713305	-5.96852	-3.29199	7.0293	-0.468324	-6.12921
11.8	9.61204	-6.66828	7.12441	-0.935976	5.95482	4.32784	6.3613	0.680338	12.2385	-3.44583	6.24993	-0.551339	9.69258	-6.01382	8.03019	-0.748901	7.94437	4.92649	6.16364	0.799283	5.83871	-6.37991	6.4995	-0.981601	6.1289	6.97661	8.4074	0.829818	12.3255	5.40122	7.45465	0.724543	10.9883	-0.665894	6.20052	-0.107393	-5.50691	-5.45476	6.78945	-0.803417	-5.35838	-3.73795	5.4336	-0.687931	-6.11922	-3.7143	7.01105	-0.529778	-5.85918
12	9.61068	-6.36403	6.77996	-0.938653	6.19004	4.66374	6.34091	0.735501	12.1177	-3.29709	5.86544	-0.562121	7.96286	-4.548	5.93924	-0.765754	8.23586	5.01401	6.11508	0.819942	5.99818	-5.91323	6.26842	-0.943337	6.03388	6.72328	8.33345	0.806783	11.974	5.39438	7.99619	0.674619	10.8339	-0.951211	6.09505	-0.156063	-4.52995	-6.85458	7.75789	-0.883563	-4.53978	-3.55284	5.33135	-0.666406	-5.88824	-3.92874	7.00746	-0.560651	-5.71907
12.2	9.29743	-6.14648	6.88989	-0.892102	5.82588	4.72657	6.14675	0.768955	11.2691	-3.7312	6.27954	-0.594184	6.13982	-5.13327	6.09485	-0.842231	7.79925	4.9509	6.08138	0.814108	6.02926	-6.0382	6.60632	-0.914003	6.40879	6.5337	7.96854	0.819937	11.003	6.5208	8.24252	0.791117	11.3769	-0.258298	5.73507	-0.0450384	-3.99655	-6.62974	7.17142	-0.924467	-5.99056	-4.13214	5.6927	-0.725866	-6.01724	-2.47301	6.92287	-0.357223	-5.82126
12.4	9.18537	-6.8719	7.5515	-0.910005	6.1234	4.49122	5.98976	0.749816	11.2923	-3.66484	6.30277	-0.581465	5.8621	-4.81892	6.11862	-0.787582	7.24809	5.0616	6.06206	0.834962	6.3873	-5.86171	6.31386	-0.928386	5.84128	7.47621	8.3092	0.899751	10.8722	6.40889	7.92185	0.809014	11.2808	0.0130924	5.73642	0.00228232	-4.84903	-6.00023	6.67135	-0.899403	-4.93753	-4.07145	5.90268	-0.689762	-5.81303	-3.6062	6.92726	-0.52058	-5.98672
12.6	9.05667	-6.03079	7.02637	-0.858309	5.87192	4.14796	5.88941	0.704308	11.042	-3.51533	6.13853	-0.572667	6.08215	-4.81965	5.43178	-0.887307	7.57971	5.3403	6.23316	0.856757	5.00721	-7.1455	7.33233	-0.974519	5.75553	6.87851	8.39528	0.81933	10.4309	6.60378	8.1366	0.811614	11.3088	0.101673	5.6641	0.0179504	-4.05494	-6.39552	6.98302	-0.915868	-5.03227	-3.72341	5.63974	-0.660209	-5.58207	-4.12656	6.86466	-0.601131	-5.68791
12.8	9.31016	-5.99552	6.60573	-0.907624	5.60207	4.12308	6.02837	0.683947	11.446	-3.61378	6.09013	-0.593383	6.3546	-6.79869	6.93422	-0.980454	7.61999	5.11931	6.33888	0.807605	5.41474	-7.67819	8.3239	-0.922427	5.15451	5.86481	7.17529	0.817362	9.94554	6.38179	7.81874	0.816218	11.0431	0.315105	5.15797	0.0610908	-4.15999	-6.55456	6.83293	-0.959261	-5.46008	-4.31504	6.2681	-0.688412	-5.56632	-3.88982	6.90002	-0.563741	-5.73421
13	9.05042	-6.37253	7.16303	-0.889642	5.66749	4.50492	6.29087	0.716105	10.9412	-3.97277	6.07891	-0.653533	5.4383	-4.66508	5.15872	-0.904309	7.95831	5.26701	6.22132	0.846606	4.98202	-7.38443	7.55716	-0.977143	5.89186	7.36638	8.38997	0.877998	10.3248	6.25733	8.08027	0.774396	11.2804	-0.0666408	5.76939	-0.0115508	-4.40021	-6.34349	6.95202	-0.912468	-4.7737	-3.99448	5.15272	-0.775218	-5.72394	-4.02123	7.15437	-0.562067	-5.83303
13.2	9.13882	-6.26571	6.74741	-0.92861	5.99041	3.69202	6.25852	0.58992	11.1996	-3.79039	6.111	-0.620257	6.31687	-6.02002	6.08316	-0.989621	6.93597	4.77147	6.15172	0.775631	5.87121	-8.68614	9.20795	-0.94333	6.61374	7.72015	8.77057	0.880233	9.8401	6.14029	6.87302	0.893391	11.3559	0.0656217	5.61461	0.0116877	-4.40817	-6.02567	6.62072	-0.910123	-4.37829	-3.81232	5.46237	-0.697924	-5.47272	-3.44847	7.55919	-0.456195	-6.19389
13.4	8.95495	-5.91921	6.54203	-0.904797	5.88799	4.02043	6.3512	0.633019	11.1658	-3.51171	6.33359	-0.554458	6.19048	-6.37874	6.39268	-0.99782	6.58372	4.93421	6.37636	0.773828	5.84272	-8.77847	9.19905	-0.95428	6.3038	6.89276	7.51764	0.916878	7.98771	5.10115	6.74754	0.756001	11.1374	0.0955686	5.49346	0.0173968	-4.33558	-6.50957	6.89696	-0.943832	-4.79438	-3.75441	4.90812	-0.764939	-5.33087	-2.76675	7.12387	-0.388378	-6.5064
13.6	8.84111	-6.46068	7.26719	-0.88902	6.60597	2.83495	6.00085	0.472424	10.9303	-4.22518	6.01091	-0.702918	5.63008	-6.3129	6.37753	-0.989865	6.74694	4.84145	6.02543	0.803504	5.98855	-9.19525	9.6299	-0.954864	6.07926	7.91387	8.90969	0.888232	6.10131	6.70344	7.99058	0.838918	10.8323	0.0695191	5.91797	0.0117471	-3.97859	-6.50593	6.74681	-0.964296	-5.44775	-3.89368	5.69627	-0.683549	-5.70284	-3.58702	6.89221	-0.520446	-6.22217
13.8	6.86881	-6.78337	7.85421	-0.863661	6.01015	3.88536	6.16038	0.630702	10.7389	-4.63166	6.58904	-0.702935	5.70104	-5.98696	6.07549	-0.985428	6.86677	4.77552	5.9413	0.803784	5.6884	-9.18862	9.32715	-0.985147	6.18915	7.16905	7.90251	0.907186	6.67603	6.6635	7.90082	0.843393	11.1549	-0.238359	5.61601	-0.0424428	-4.11652	-6.5051	6.86749	-0.947232	-4.68169	-3.78007	5.11343	-0.739243	-5.8321	-4.07649	6.94167	-0.587249	-6.26543
14	6.73708	-7.25148	8.57084	-0.846064	5.75424	3.61793	6.1081	0.592316	10.6343	-3.70143	6.06284	-0.610511	6.79895	-6.93331	6.93939	-0.999124	5.61787	4.45963	6.09943	0.731156	5.94677	-9.02578	9.41561	-0.958598	6.16938	7.7961	8.50946	0.916168	6.27648	6.24518	7.71384	0.809607	10.5508	-0.773993	5.45653	-0.141847	-4.115	-5.92273	6.46561	-0.916037	-4.91161	-3.69318	5.32472	-0.69359	-6.00244	-4.13272	7.13336	-0.579351	-5.62646
14.2	6.69957	-6.55616	7.94557	-0.825134	5.92172	3.365	5.84258	0.575945	9.7298	-4.90522	6.0976	-0.80445	5.95243	-6.77919	6.81458	-0.994807	5.41287	4.59927	6.12111	0.751378	5.69638	-9.10469	9.21247	-0.988301	6.31524	7.57807	8.1969	0.924504	5.47444	5.75805	7.21381	0.798198	10.8836	-0.512411	5.53399	-0.0925934	-3.84507	-6.0088	6.60733	-0.909414	-5.73038	-4.00958	5.58374	-0.718081	-5.98814	-4.34092	6.79767	-0.63859	-5.74841
14.4	6.40867	-6.61831	8.34637	-0.792956	5.76707	3.53417	6.01272	0.587783	9.88067	-4.819	6.35433	-0.758381	5.91541	-6.60037	6.60455	-0.999367	5.75819	5.14373	6.5482	0.785518	5.11616	-7.99989	8.45583	-0.94608	6.11093	7.45677	8.17544	0.912095	6.18752	5.73891	7.66524	0.748693	11.4062	0.329494	5.3611	0.0614602	-3.29853	-6.31711	6.6621	-0.948216	-4.64114	-4.28653	6.05842	-0.707533	-6.20861	-3.87185	6.93933	-0.557958	-5.17255
14.6	6.1342	-5.63165	6.68291	-0.842694	6.07499	2.74095	5.73992	0.477524	9.46202	-5.53048	6.7685	-0.817091	6.1276	-6.65703	6.67739	-0.996951	5.61066	4.87984	6.56146	0.743713	5.08661	-8.89344	8.90895	-0.99826	6.10973	6.88756	7.7069	0.893686	5.12629	4.6736	6.05367	0.772028	11.1316	-0.396546	5.32595	-0.0744554	-4.59515	-5.86987	6.74887	-0.869756	-4.91464	-3.85042	6.03954	-0.637535	-6.35296	-3.83546	7.12126	-0.538592	-4.98031
14.8	5.81527	-5.64953	6.71356	-0.84151	6.03081	1.91571	5.80986	0.329734	9.00834	-4.74396	6.26346	-0.757402	6.32546	-7.02436	7.05974	-0.994988	5.46177	4.22466	6.30975	0.669545	4.74738	-8.73007	8.80733	-0.991228	5.88837	7.07414	7.74242	0.913686	5.26339	5.61034	7.07867	0.792569	11.5272	-0.225906	5.14576	-0.0439013	-5.34565	-6.56459	6.83336	-0.960667	-5.82564	-4.20392	5.56295	-0.755699	-5.90185	-4.20923	7.00193	-0.601153	-4.836
15	5.78328	-6.60027	8.07542	-0.817329	5.18424	3.07279	5.99517	0.512544	8.26609	-5.58656	7.51651	-0.743239	6.10202	-5.87961	6.04156	-0.973194	5.91247	4.36249	6.34881	0.687135	4.62883	-9.31109	9.43461	-0.986908	6.23336	7.2662	7.93377	0.915857	6.44573	6.09433	7.28914	0.836083	11.4856	0.0761258	5.225	0.0145695	-5.73876	-5.98054	6.73114	-0.888489	-4.86275	-3.45883	5.36507	-0.644695	-5.88383	-4.25481	6.83734	-0.622291	-6.07188
15.2	5.78214	-9.24722	9.57447	-0.96582	5.47418	3.57078	6.22039	0.574045	6.1255	-6.34918	7.32408	-0.866891	6.12263	-6.35502	6.3645	-0.998509	5.7552	4.5221	6.14083	0.736398	5.02524	-8.58806	8.7468	-0.981851	6.38638	7.27884	8.1192	0.896498	5.56978	5.59255	6.75619	0.827767	10.8785	-0.77744	5.698	-0.136441	-5.36829	-5.62071	6.55047	-0.858062	-5.27979	-3.66742	5.466	-0.67095	-5.80097	-4.70339	7.01979	-0.670018	-5.69008
15.4	5.60151	-8.99039	9.47517	-0.948837	5.58639	3.69939	6.11512	0.604958	6.2622	-7.75554	8.5161	-0.910691	6.07722	-6.64134	6.65583	-0.997822	5.95235	4.47827	6.24618	0.716962	4.93585	-8.95986	8.97597	-0.998205	6.18052	7.39549	7.9539	0.929793	5.45375	5.37313	6.90978	0.777613	10.7849	-1.45663	5.6764	-0.256611	-5.68393	-6.28695	7.406	-0.8489	-4.9038	-3.10072	5.44953	-0.568989	-5.14927	-3.81144	6.88734	-0.553397	-5.2008
15.6	5.95383	-8.46306	9.72413	-0.870315	5.9263	4.0313	6.32033	0.63783	6.07334	-7.37931	8.21223	-0.898577	5.83688	-5.98143	6.01012	-0.995226	5.99442	5.09367	6.37898	0.79851	4.91213	-8.9095	9.51269	-0.936591	5.73076	7.30187	8.16872	0.893883	5.4789	5.8938	6.84722	0.860758	11.0378	-1.37039	5.73258	-0.239053	-4.77521	-5.7445	6.6044	-0.869799	-5.3168	-3.74222	5.77466	-0.648042	-5.81447	-3.99779	6.71685	-0.595188	-4.39775
15.8	5.74559	-9.43603	10.3464	-0.912015	5.21517	4.21734	6.11606	0.689553	5.8295	-7.30839	8.48408	-0.861424	5.55257	-5.66655	5.69295	-0.995363	5.09513	6.26168	7.96029	0.786614	4.54523	-8.92356	9.33301	-0.956129	5.84354	7.42031	8.06849	0.919665	4.90351	6.04156	6.78763	0.890084	11.1765	0.138758	5.26321	0.0263637	-4.74791	-4.54801	6.43888	-0.706336	-5.11958	-3.62792	5.62253	-0.645247	-5.76352	-4.23419	6.84755	-0.61835	-5.73055
16	5.53497	-8.49529	9.35489	-0.908112	5.96761	4.83147	6.50108	0.74318	5.97839	-7.03297	8.04587	-0.874109	5.92975	-6.31248	6.3545	-0.993388	6.12896	6.29988	6.79138	0.927628	4.63322	-9.11315	9.4032	-0.969154	6.10073	7.47173	8.41307	0.88811	5.91355	5.43926	6.53817	0.831925	10.8361	0.128644	5.39453	0.0238472	-4.65378	-5.95883	6.71212	-0.887772	-5.50743	-3.56473	5.90511	-0.603669	-5.55751	-3.80295	6.85368	-0.554877	-5.93469
16.2	5.04475	-8.4445	9.12434	-0.925493	5.78879	4.54881	6.15213	0.739388	6.0478	-6.68525	7.91285	-0.844859	6.21366	-6.39018	6.40693	-0.997386	4.92184	6.33282	7.21106	0.878209	4.67134	-8.54074	8.93384	-0.955999	5.87515	7.37192	8.15486	0.90399	5.24661	5.98181	6.90278	0.86658	11.0098	0.193117	5.43886	0.0355069	-5.49901	-6.59529	7.15594	-0.921652	-5.40451	-3.64278	5.80427	-0.627604	-5.8947	-4.30033	6.85351	-0.627464	-5.74508
16.4	5.03162	-6.97389	7.44893	-0.936227	5.80114	4.28513	5.94992	0.7202	5.85245	-6.71892	7.97278	-0.842733	6.31927	-6.46807	6.48616	-0.997212	5.49151	5.73802	6.84968	0.837706	4.58172	-8.92417	9.45086	-0.944271	5.05568	6.78282	7.57678	0.895212	5.81986	5.83363	7.03402	0.829345	10.7452	-0.267806	5.67941	-0.0471538	-5.33966	-6.36208	6.79985	-0.935621	-5.80436	-3.58012	5.8864	-0.608202	-5.97048	-4.75636	6.8452	-0.694847	-5.60504
16.6	4.83056	-7.45308	7.7981	-0.955756	5.91604	4.12687	6.01475	0.686126	5.64566	-6.5316	7.36606	-0.886715	6.034	-6.27601	6.42605	-0.97665	4.58227	5.57342	7.30883	0.762561	4.7402	-8.62173	9.11929	-0.945439	6.24337	6.98615	7.67073	0.910755	5.21726	5.95485	6.72169	0.885915	10.3945	-1.40341	5.81718	-0.241253	-5.07839	-6.04165	7.05959	-0.855808	-6.0423	-4.17961	5.69939	-0.733343	-5.68546	-3.81498	6.8395	-0.557786	-5.90345
16.8	4.85327	-7.31872	7.77319	-0.941534	5.7831	3.85815	6.12452	0.629952	5.38443	-6.47232	7.49428	-0.863634	6.07827	-6.03898	6.04524	-0.998964	4.09405	4.02259	6.5846	0.610909	4.5338	-8.5167	9.032	-0.942948	5.83485	6.44325	6.98401	0.922571	5.99432	5.9287	6.97735	0.849707	9.80547	-1.96233	5.83831	-0.336113	-4.56438	-5.38157	6.71144	-0.801849	-5.87067	-4.16345	6.01361	-0.692338	-5.64691	-4.08165	6.95725	-0.586676	-5.83293
17	5.11596	-7.58743	8.1748	-0.928149	6.16502	4.26119	6.4795	0.657643	5.85668	-7.18323	8.17813	-0.878347	6.34088	-6.14323	6.22288	-0.9872	4.97464	5.377	7.05579	0.762068	4.9319	-8.56729	9.24104	-0.927092	6.08007	7.54402	8.06315	0.935617	5.72083	6.17252	7.50893	0.822024	10.1023	-1.35505	5.58536	-0.242608	-3.57182	-6.13718	7.06348	-0.868861	-5.64684	-3.50578	5.3489	-0.655421	-5.63405	-4.0724	6.9827	-0.583213	-5.66654
17.2	4.26325	-7.53253	8.0678	-0.933654	6.14739	4.54884	6.334	0.718163	5.97631	-7.52336	8.56046	-0.87885	6.71119	-6.34669	6.40471	-0.990941	4.21549	5.16618	7.4248	0.695801	5.02376	-8.8376	9.28812	-0.951495	5.84262	7.39365	8.59145	0.860583	5.12966	5.0216	6.15087	0.816404	10.1855	-1.40341	5.45427	-0.257306	-4.15041	-6.37566	7.04879	-0.904505	-5.99093	-4.22068	5.75615	-0.733248	-5.90489	-3.99185	7.04305	-0.566778	-5.66455
17.4	5.04885	-7.36913	7.94637	-0.927358	5.57288	4.31036	6.09727	0.706933	6.087	-7.57822	8.16703	-0.927904	6.08997	-6.08611	6.13419	-0.992161	4.24712	4.77833	7.09354	0.673617	4.51907	-8.42476	9.03872	-0.932075	6.13634	8.02887	8.85713	0.906487	5.77707	4.95547	6.44342	0.769075	9.66021	-2.3278	6.17611	-0.376903	-4.84073	-5.93558	6.63036	-0.895212	-4.92813	-3.48189	5.16586	-0.674019	-6.04396	-3.86719	7.03483	-0.549721	-6.15005
17.6	5.3621	-7.3873	7.79427	-0.947786	5.73438	3.82659	6.15375	0.621831	5.89311	-7.70931	8.3632	-0.921814	5.61506	-6.26155	6.2624	-0.999865	4.98375	5.57167	7.13867	0.780492	4.69389	-8.66891	9.24392	-0.937796	6.3752	7.21599	8.07789	0.893302	5.15933	5.80022	7.28121	0.7966	9.59039	-2.48453	5.78741	-0.429299	-3.79695	-6.05586	8.3609	-0.724308	-5.20373	-3.18602	4.72426	-0.674396	-5.72766	-3.49216	6.82524	-0.511654	-5.80064
17.8	4.46822	-8.41856	8.89692	-0.946233	6.14338	4.6711	6.56333	0.711696	5.91272	-7.79346	8.5408	-0.912498	5.50477	-6.33769	6.33919	-0.999762	5.28632	5.81589	7.49753	0.775707	4.31982	-7.12254	7.84804	-0.907557	5.77823	6.64086	8.02087	0.827947	5.4307	5.75705	7.36075	0.782129	9.45251	-1.32052	5.72452	-0.230678	-4.05996	-6.41156	8.47652	-0.756391	-4.51331	-2.80989	5.14151	-0.54651	-5.88778	-3.47483	7.11973	-0.488057	-5.31978
18	4.77785	-7.272	7.6333	-0.952667	6.23595	3.8466	6.23103	0.617329	6.15456	-7.4079	8.29162	-0.89342	6.06081	-6.1865	6.2376	-0.991808	5.11845	5.52339	7.60021	0.726742	4.92019	-8.60487	8.95007	-0.961429	6.5464	7.19418	8.32466	0.864201	5.41042	5.96265	7.35546	0.810643	9.53638	-1.95662	5.86931	-0.333364	-3.69496	-5.83794	7.15617	-0.815791	-5.23749	-3.20392	4.89754	-0.654189	-5.55276	-3.5722	6.61668	-0.539878	-5.91054
18.2	4.25553	-7.3001	7.6928	-0.948953	6.02963	3.62654	6.09045	0.595447	6.15189	-7.49601	8.19115	-0.915135	6.10511	-6.22468	6.22761	-0.999528	5.15315	5.66047	7.95029	0.711982	4.70166	-8.3772	8.98904	-0.931935	6.41175	7.13334	7.70772	0.925479	5.6805	5.76128	7.16876	0.803664	9.36953	-2.0104	5.43632	-0.369808	-4.55749	-4.8838	6.67715	-0.731421	-5.35386	-2.59331	5.62912	-0.460696	-5.99424	-3.25945	7.14726	-0.456042	-5.97516
18.4	4.54404	-7.2787	7.68161	-0.947549	5.9329	3.92125	6.10275	0.642538	6.13245	-8.1769	8.8913	-0.919652	5.63042	-6.00371	6.01951	-0.997375	4.72979	4.81776	6.9482	0.693383	4.68946	-8.97139	9.39502	-0.95491	6.34792	7.25553	8.44151	0.859506	5.31862	6.03966	7.72477	0.781857	9.44771	-2.31536	5.91611	-0.391365	-4.59053	-5.90592	8.26107	-0.71491	-5.24927	-2.37005	5.52062	-0.429308	-6.01953	-3.70238	6.89184	-0.537212	-5.34352
18.6	4.86203	-7.01947	7.60299	-0.923251	5.33574	3.75345	6.07459	0.617894	5.59978	-7.55439	8.24498	-0.916241	6.46198	-6.99444	7.11286	-0.983352	4.62799	4.98901	7.51262	0.664084	4.87755	-8.9503	9.4485	-0.947272	5.58802	6.767	7.39711	0.914817	4.27678	5.11796	7.47776	0.684425	9.40461	-1.92812	5.92724	-0.325298	-4.15208	-5.9412	7.53978	-0.787981	-5.60174	-3.42087	6.09471	-0.561285	-5.802	-4.1789	6.8357	-0.611335	-5.40277
18.8	4.85371	-6.97353	7.59965	-0.917613	6.07422	4.49594	6.17986	0.727516	6.0863	-8.09326	8.94212	-0.905071	5.54291	-6.04354	6.13864	-0.984507	4.72971	5.0056	7.82465	0.639722	4.79152	-8.83292	9.21181	-0.958869	5.74468	7.23602	8.01925	0.902332	5.23731	6.02724	7.24606	0.831796	8.84215	-5.2305	6.12412	-0.854081	-4.19108	-5.42957	6.86212	-0.791238	-6.39836	-3.95024	6.26088	-0.63094	-5.69432	-3.80814	6.91677	-0.550566	-4.07935
19	4.8654	-7.31044	7.75309	-0.942906	5.96265	4.49313	6.32249	0.710659	5.58758	-7.99877	8.57823	-0.93245	5.98523	-6.04935	6.19032	-0.977228	4.5454	5.32203	7.63585	0.696979	4.377	-8.85494	9.22053	-0.96035	5.44002	6.98046	8.06336	0.865701	5.9101	4.83113	6.39171	0.755842	8.61389	-5.5012	6.64572	-0.827782	-5.07884	-5.45992	6.97593	-0.782679	-5.30917	-4.26728	5.92257	-0.720511	-5.60962	-3.4649	7.049	-0.491545	-4.59727
19.2	4.76128	-7.33118	7.66738	-0.956151	6.03521	4.42312	6.03351	0.733093	5.76049	-7.19064	8.12383	-0.885129	6.09061	-5.5095	5.83739	-0.943828	4.45103	5.12824	6.89573	0.743683	4.73978	-8.69852	9.08664	-0.957287	5.94512	7.56015	8.36782	0.903479	5.34	5.1115	6.60225	0.774206	8.55541	-5.24607	6.67013	-0.786502	-4.53296	-5.71968	6.83799	-0.836456	-5.26983	-3.71979	6.04793	-0.615051	-5.82881	-4.279	6.78708	-0.630463	-3.91782
19.4	5.15862	-6.8327	7.25779	-0.94143	5.92195	4.45128	6.15034	0.723746	5.53783	-7.79587	8.52561	-0.914406	5.55075	-6.1088	6.11868	-0.998386	4.70417	5.19278	7.72824	0.671922	4.94564	-8.58238	8.97907	-0.955821	6.12345	7.55709	8.38819	0.900919	5.05482	4.56116	6.50274	0.701421	8.73119	-4.55234	6.17564	-0.737145	-5.54328	-6.20149	7.00484	-0.885314	-5.65676	-3.37562	5.69734	-0.592491	-6.04169	-4.24323	6.86419	-0.618169	-4.2662
19.6	5.2292	-7.56876	7.92694	-0.954815	6.34305	4.90245	6.60368	0.742382	6.23298	-8.07926	8.74609	-0.923756	6.36401	-6.60529	6.64061	-0.99468	4.0383	4.59729	7.21963	0.636776	4.84499	-9.12782	9.4967	-0.961157	5.64442	6.46415	7.90883	0.817333	5.42266	5.65671	7.34458	0.770188	7.8681	-4.45987	6.12258	-0.728431	-4.76658	-5.2314	6.91796	-0.756205	-5.95112	-3.55188	5.7942	-0.613007	-6.13941	-4.10889	6.93187	-0.592753	-4.14088
19.8	5.01918	-7.2292	7.63425	-0.946943	5.709	5.07961	6.43051	0.789923	5.74203	-8.00566	8.71267	-0.918854	6.43845	-6.6263	6.68046	-0.991892	4.68095	5.41559	7.55335	0.716979	4.97421	-8.92786	9.30536	-0.959431	6.07128	6.89447	7.66825	0.899093	5.17444	4.91851	6.50831	0.755727	8.05171	-4.79891	6.66865	-0.719622	-4.31165	-5.78318	6.87681	-0.840969	-5.98492	-4.24552	6.1348	-0.692039	-5.6227	-3.99327	6.85866	-0.582223	-3.55048
20	4.405	-7.25759	7.38977	-0.982113	6.19623	4.35631	6.40804	0.679819	5.92489	-7.67731	8.42663	-0.911077	6.05273	-6.04928	6.1112	-0.989868	4.14661	4.79436	7.3835	0.649334	4.71372	-8.96334	9.48013	-0.945487	6.23292	7.14889	8.43813	0.847213	5.84699	4.80243	6.50291	0.738505	7.97595	-4.67728	6.34378	-0.737301	-4.37732	-5.47673	6.87829	-0.796234	-5.50953	-3.69126	6.04508	-0.610621	-5.60187	-4.19627	7.04635	-0.595523	-4.17188
20.2	4.60756	-7.67006	7.86312	-0.975447	6.2426	4.53526	6.23443	0.727454	5.77945	-7.83145	8.65752	-0.904584	6.08893	-6.67729	6.69589	-0.997222	3.79596	5.51421	7.69768	0.716346	4.82286	-8.82911	9.26547	-0.952905	6.08861	6.51619	7.95794	0.818829	6.06044	5.45017	6.89808	0.790099	8.01716	-5.20162	6.70336	-0.775971	-3.52802	-6.19215	6.92131	-0.89465	-5.3013	-3.7412	6.26457	-0.5972	-5.80853	-4.18656	6.85965	-0.610317	-4.56731
20.4	4.84554	-8.2307	8.45954	-0.972948	5.6764	4.89901	6.38244	0.767577	5.63433	-8.24273	8.94312	-0.921683	5.60926	-6.07487	6.08098	-0.998995	4.37024	5.26302	7.51148	0.700663	4.75929	-9.45705	9.71848	-0.9731	6.59288	6.53057	8.24561	0.792005	5.11604	5.43168	7.23517	0.750732	7.81107	-4.34412	6.32594	-0.686716	-3.92178	-6.17208	7.14332	-0.864034	-5.60759	-3.8398	6.38523	-0.601357	-5.82688	-4.23238	6.86114	-0.616862	-4.93479
20.6	4.71545	-8.36608	8.46272	-0.988581	5.79026	4.38276	6.14989	0.712657	6.02507	-8.01875	8.44115	-0.949959	5.85324	-5.40033	5.51034	-0.980035	4.09779	5.40204	7.45948	0.724185	4.68781	-8.72645	9.09132	-0.959866	6.25232	6.17207	8.37866	0.736642	5.19896	6.347	7.10434	0.893398	7.66051	-5.11931	6.97914	-0.733516	-3.99059	-4.66025	7.18311	-0.648779	-5.25264	-3.19272	6.29341	-0.507311	-5.53851	-4.03866	6.90793	-0.584642	-4.89227
20.8	4.39741	-7.58064	7.76803	-0.975877	5.78528	4.72889	6.12514	0.772045	5.77582	-8.15422	8.69945	-0.937326	6.18595	-4.9117	5.09936	-0.963199	4.31566	5.32166	7.86199	0.676885	4.60407	-9.00623	9.21746	-0.977084	6.00373	6.1354	8.11074	0.756454	5.46485	5.73374	6.89167	0.831981	8.12706	-4.07647	5.99612	-0.679852	-4.93703	-4.65008	6.9288	-0.671124	-5.5536	-3.48643	5.87247	-0.59369	-5.92521	-4.72985	6.80535	-0.695019	-3.61795
21	4.69516	-8.33556	8.60527	-0.968657	5.69147	4.44711	6.17003	0.720759	5.81966	-8.58325	8.92349	-0.961872	5.77857	-6.36154	6.37037	-0.998614	3.60472	4.86628	7.36008	0.661172	5.06188	-8.87525	9.4003	-0.944146	5.88562	6.19648	7.63408	0.811687	5.49674	5.909	6.87709	0.85923	7.34295	-4.37502	6.36999	-0.686817	-4.83708	-6.88891	6.95832	-0.990024	-5.9499	-3.95336	5.94688	-0.664779	-5.62541	-5.19704	6.82205	-0.7618	-4.19092
21.2	4.60373	-8.05933	8.12875	-0.99146	6.2349	4.88717	6.24251	0.782886	6.06515	-7.84496	8.45906	-0.927403	6.47037	-6.18323	6.18839	-0.999166	4.45599	5.32747	7.86156	0.677661	4.43438	-9.04208	9.49613	-0.952186	5.54768	4.90299	7.15632	0.685128	5.9286	5.97933	6.99233	0.855127	7.97259	-3.65077	6.16052	-0.592607	-4.75242	-6.78737	7.20799	-0.941646	-5.87542	-3.9337	5.47294	-0.718753	-6.05803	-4.28318	6.81745	-0.628267	-4.34424
21.4	4.71511	-8.00043	8.12399	-0.984791	5.53043	4.69436	6.2061	0.756412	5.97129	-7.74794	8.28936	-0.934684	5.86928	-5.23317	5.59735	-0.934937	4.46202	5.5837	7.84696	0.711575	4.79169	-8.73645	9.10377	-0.959652	5.93902	5.94917	7.79122	0.763573	5.33097	5.91748	6.78377	0.872299	7.90965	-4.13989	6.33611	-0.653381	-5.1911	-6.43797	6.99347	-0.920569	-6.29872	-5.43166	6.261	-0.867539	-5.62675	-4.32818	7.03127	-0.615562	-4.44899
21.6	5.1513	-8.9888	9.05865	-0.992288	6.17101	3.68499	5.97724	0.616504	6.10073	-8.1361	8.43271	-0.964827	6.15461	-4.95174	5.24742	-0.943653	4.57299	5.70578	7.11682	0.801732	4.71391	-9.17039	9.62242	-0.953024	6.03943	6.08285	7.93978	0.766123	6.0519	5.52118	6.80563	0.811266	7.78365	-4.38122	6.47111	-0.677043	-5.01425	-6.07189	6.90716	-0.879072	-6.02232	-5.11993	5.99356	-0.854238	-4.98056	-4.12694	6.96628	-0.592418	-5.18983
21.8	4.79928	-8.65172	8.83203	-0.979584	5.77933	4.36967	5.93835	0.73584	6.0669	-7.87796	8.30709	-0.948341	5.4488	-5.03664	5.19787	-0.968982	4.99248	5.97409	7.87475	0.75864	5.05527	-8.93789	9.30588	-0.960457	5.80115	5.3512	7.59913	0.704186	5.53603	6.00302	6.88765	0.871562	7.67114	-2.7886	5.63902	-0.494519	-5.75296	-7.76046	8.12358	-0.9553	-5.79128	-4.80542	5.92353	-0.811244	-5.51131	-3.46895	6.57342	-0.527724	-5.01475
22	4.48839	-8.48835	8.70636	-0.97496	5.81993	4.40515	6.01378	0.73251	5.73248	-7.40298	8.04302	-0.920424	5.6186	-5.36691	5.72101	-0.938106	4.46179	5.10608	7.21451	0.707753	4.41843	-8.96959	9.24115	-0.970613	5.74081	6.21908	7.59533	0.818804	5.15162	5.78994	6.78248	0.853662	8.11024	-4.49729	6.865	-0.655105	-5.23447	-4.91123	6.45858	-0.760419	-5.75019	-4.31498	5.46696	-0.789283	-5.4388	-4.10709	6.89093	-0.596014	-5.46688
22.2	4.58813	-9.02443	9.16626	-0.984526	5.89178	4.98912	6.09398	0.818697	5.93326	-8.25312	8.76786	-0.941293	6.02856	-5.52735	5.71296	-0.967511	4.74824	5.25914	7.62227	0.68997	5.34129	-8.55833	9.00812	-0.950068	5.88758	6.55356	8.33651	0.786128	5.51897	5.93637	6.91672	0.858264	7.74515	-3.98079	6.60534	-0.602663	-4.99539	-6.72744	6.79853	-0.989543	-5.37265	-4.37348	5.79822	-0.754278	-5.53309	-3.93718	6.99522	-0.562839	-5.41082
22.4	4.91821	-8.69879	8.98021	-0.968663	6.08945	5.16511	6.37055	0.810779	5.40556	-7.76033	8.64488	-0.897679	6.36128	-5.18123	5.42509	-0.955049	4.63895	4.82635	7.24803	0.665884	4.47146	-8.50947	9.04507	-0.940785	6.18669	5.26692	7.7812	0.676877	5.50671	5.98896	7.01557	0.853667	7.49059	-4.0981	6.06122	-0.676118	-4.93611	-6.59406	7.09084	-0.92994	-4.66174	-3.9085	5.9943	-0.652035	-5.65541	-3.35819	6.78142	-0.495205	-5.17598
22.6	4.32481	-7.88127	8.31787	-0.94751	5.80637	4.47621	6.05087	0.739763	5.74054	-7.46291	8.22603	-0.907231	6.03563	-5.2718	5.38696	-0.978624	4.23595	5.03058	6.70448	0.750332	4.65731	-9.11611	9.44097	-0.96559	5.81048	5.55712	7.59151	0.732018	5.28882	5.98607	6.95947	0.860133	7.6545	-4.04011	6.3682	-0.634419	-4.95258	-6.68127	6.72881	-0.992934	-4.8104	-4.01246	5.65995	-0.708921	-4.69426	-3.83779	6.70564	-0.572323	-4.65774
22.8	4.40496	-7.82084	8.06492	-0.969736	6.2772	4.4526	6.04293	0.736828	5.74143	-7.98025	9.25842	-0.861945	5.46395	-4.98309	5.34574	-0.93216	3.62581	3.43097	6.10994	0.561539	4.82728	-8.6764	9.25646	-0.937334	6.05037	5.72769	7.95522	0.719992	5.45157	5.77639	6.93859	0.832503	7.72338	-4.01646	6.36393	-0.631128	-4.45121	-6.52542	7.05402	-0.925064	-5.67021	-4.50898	6.03664	-0.746935	-5.02414	-3.71646	6.68596	-0.55586	-4.54921
23	4.89515	-8.57457	9.04835	-0.947639	6.05807	4.19415	6.05135	0.693094	5.70586	-8.50165	9.07555	-0.936765	5.6021	-4.94426	5.35916	-0.922581	4.08637	3.92074	6.31159	0.621196	5.16865	-7.91097	8.71284	-0.907967	5.93485	6.52799	8.52929	0.765362	5.289	6.01451	7.17778	0.837934	7.61289	-4.39022	6.87764	-0.638332	-5.4302	-6.01496	6.97467	-0.8624	-4.72289	-3.72932	5.72704	-0.651177	-5.10078	-4.27098	6.94524	-0.614951	-4.51317
23.2	4.36459	-8.17347	8.65759	-0.944081	5.55726	4.45463	6.10455	0.729724	5.82362	-7.81455	8.52057	-0.917139	5.79975	-5.2342	5.53736	-0.945253	4.26499	3.90935	6.27774	0.622732	5.6012	-8.43747	8.83381	-0.955134	5.4011	6.84643	8.66555	0.790074	5.20677	6.28284	7.27599	0.863503	7.53082	-3.97476	6.19026	-0.6421	-5.07351	-5.93656	7.0221	-0.845412	-5.27072	-3.38137	5.95218	-0.568089	-5.29037	-3.98318	7.26498	-0.548271	-4.22726
23.4	4.27276	-8.33964	8.55296	-0.975058	5.99079	4.79997	6.20094	0.774071	5.80415	-7.64813	8.65454	-0.883713	6.17426	-4.80821	5.31142	-0.905258	3.95134	3.34736	6.11123	0.54774	6.09027	-8.98138	9.4844	-0.946963	5.97853	6.95898	8.30086	0.838344	5.39358	5.87246	6.95719	0.844086	7.7464	-3.19459	6.42801	-0.49698	-4.35812	-6.44635	6.99614	-0.921415	-4.73188	-3.41016	5.72453	-0.595711	-5.41096	-3.70728	6.88077	-0.538789	-4.50922
23.6	4.53102	-8.18771	8.49736	-0.963559	5.83475	4.78679	6.29932	0.759889	5.56341	-7.00799	8.18889	-0.855793	6.00966	-5.04945	5.6051	-0.900867	4.52734	4.08753	7.08454	0.576965	5.17107	-8.72043	9.10666	-0.957589	5.8742	7.30856	8.72816	0.837354	5.47304	5.69717	6.9902	0.815022	7.52089	-3.70145	6.57203	-0.563213	-5.2474	-6.31914	6.95978	-0.907951	-4.24149	-3.08798	5.53122	-0.558281	-5.48306	-4.28625	7.0307	-0.609647	-4.32417
23.8	4.54195	-7.83133	8.20076	-0.954951	5.87565	4.37979	6.00894	0.728879	5.58424	-7.20579	8.37768	-0.860118	5.62016	-5.34428	5.81284	-0.919392	4.62705	3.51288	6.19274	0.567257	5.62459	-9.21373	9.40269	-0.979905	5.80266	6.65545	7.97243	0.834809	6.27642	6.15318	7.88763	0.780105	7.33593	-4.66346	7.56944	-0.616091	-3.89312	-5.98428	6.63339	-0.902145	-4.85612	-2.9739	5.72805	-0.519182	-5.26624	-3.94193	6.94737	-0.567398	-3.93329
24	4.36079	-8.37291	8.5775	-0.976148	6.39588	5.064	6.18639	0.818571	5.59068	-7.1327	8.29056	-0.86034	5.63063	-4.86757	5.3944	-0.902338	4.18845	3.72427	6.21385	0.59935	5.46993	-9.10152	9.32726	-0.975798	5.70634	6.09151	8.02295	0.75926	4.88879	5.65891	7.3367	0.771315	6.74926	-7.06665	8.12012	-0.870263	-4.12469	-5.90608	6.56353	-0.899833	-4.61523	-3.64663	5.73781	-0.635544	-5.34382	-3.82266	7.01268	-0.545106	-3.17038
24.2	4.5932	-8.15263	8.33259	-0.978402	5.93812	4.91039	6.12404	0.801822	5.77235	-7.63253	8.78984	-0.868336	5.8176	-5.13557	5.7836	-0.887954	5.04412	4.20996	6.08005	0.692421	5.3119	-9.07201	9.36579	-0.968632	6.15763	6.89464	8.3668	0.824047	4.19946	5.46174	7.55235	0.723185	6.57978	-6.72411	7.99938	-0.840579	-4.02637	-5.40809	5.80554	-0.93154	-5.04268	-4.54231	6.76757	-0.671188	-5.71833	-4.22469	6.83137	-0.618424	-4.04942
24.4	4.4511	-8.1597	8.38335	-0.973322	5.85298	4.42571	6.12785	0.722228	5.68123	-6.84499	8.04804	-0.850517	5.80207	-4.78116	5.42409	-0.881468	4.66491	4.53664	7.05721	0.642838	5.66416	-8.93003	9.15891	-0.975011	6.11191	6.78377	8.25226	0.82205	4.31451	4.31462	6.49842	0.663948	5.83959	-7.03217	8.05142	-0.873408	-3.88073	-6.31269	7.69214	-0.820668	-6.0826	-4.598	5.74539	-0.800295	-5.45226	-3.48128	6.93233	-0.50218	-4.38978
24.6	4.27332	-8.28148	8.49139	-0.975279	5.94895	4.69387	6.17398	0.760268	5.25506	-8.57559	9.34972	-0.917204	6.09145	-4.81076	5.40747	-0.889652	5.92678	5.78354	8.22886	0.702836	5.22977	-9.5378	9.60981	-0.992506	5.91332	6.49895	8.0123	0.811121	4.40791	4.80833	6.84359	0.702603	5.14363	-7.68199	8.33799	-0.921324	-2.63044	-6.25547	6.90548	-0.90587	-5.70399	-4.95917	5.82539	-0.851303	-5.61385	-4.71142	7.36693	-0.639537	-4.32489
24.8	4.26529	-8.19763	8.43549	-0.971802	6.36596	4.86092	6.14545	0.790978	5.78899	-7.96003	8.87277	-0.89713	5.77727	-5.17829	5.54164	-0.934433	4.89147	5.15441	7.35729	0.700586	5.2722	-9.48815	9.57968	-0.990445	6.0363	6.21208	7.62565	0.814629	3.86706	4.08309	5.96148	0.684912	4.34843	-7.35192	8.06674	-0.911386	-3.16339	-6.23777	6.55756	-0.951234	-5.6554	-4.38187	5.88727	-0.744297	-5.22822	-4.65976	6.92374	-0.673012	-4.88116
25	4.26971	-8.32203	8.65396	-0.961644	6.12079	5.08093	6.3064	0.805678	5.51067	-7.61543	8.75935	-0.869406	5.67168	-4.69237	5.38757	-0.870961	4.96777	4.31634	7.11636	0.606537	4.83915	-8.9089	9.05715	-0.983632	5.91231	5.55086	7.58321	0.731993	3.77847	4.01349	5.99084	0.669938	4.39406	-7.18398	8.09154	-0.887839	-5.198	-5.87201	5.93762	-0.988951	-5.25014	-3.1229	5.32168	-0.586826	-5.72819	-4.69829	6.97343	-0.673742	-4.33211
25.2	4.07441	-8.19783	8.46281	-0.968689	5.70437	4.65951	5.99712	0.776958	5.88077	-8.23085	9.33358	-0.881853	5.78089	-5.36847	5.76995	-0.930418	5.18345	4.80684	7.74255	0.620835	5.05228	-9.04933	9.35538	-0.967286	5.47596	5.78368	7.47524	0.773711	4.4771	5.42322	7.34865	0.737989	4.85751	-7.48896	8.23583	-0.909315	-4.48905	-6.16033	6.26034	-0.984025	-5.06897	-3.55089	5.75929	-0.61655	-5.90353	-4.28385	7.11044	-0.602474	-3.96456
25.4	4.11801	-8.6235	8.88698	-0.970353	6.13908	4.92115	6.34426	0.775686	5.88803	-7.68956	8.57143	-0.897116	6.10127	-4.82812	5.29449	-0.911914	4.79959	4.69886	7.20944	0.651765	4.88079	-9.05087	9.09024	-0.995669	5.9719	5.07021	7.43465	0.68197	4.40902	4.13867	6.63021	0.624215	5.34501	-6.95322	7.96764	-0.872682	-5.02066	-6.03194	6.04956	-0.997086	-5.12816	-2.82638	5.80664	-0.48675	-5.81989	-4.59933	6.7163	-0.684801	-3.9814
25.6	4.16836	-8.37626	8.82575	-0.94907	5.72798	5.15353	6.20084	0.831101	5.42126	-8.09233	8.88998	-0.910275	5.91808	-4.60813	5.19186	-0.887568	4.28246	4.27218	6.06338	0.704588	5.36367	-9.64133	9.76084	-0.987756	5.25873	4.88503	7.00203	0.69766	4.11188	4.86143	7.52013	0.646456	5.39739	-8.08746	8.99415	-0.899191	-4.89361	-6.07112	6.08142	-0.998306	-4.8784	-3.26714	5.96047	-0.548135	-5.60191	-4.70636	6.99066	-0.673236	-4.88963
25.8	4.7478	-8.48409	8.8917	-0.954159	5.77597	4.85452	6.32748	0.767213	5.8313	-8.3241	9.00157	-0.924738	5.95522	-5.27878	5.86288	-0.900374	4.79066	4.65597	7.39782	0.629371	4.90971	-9.04675	9.07148	-0.997274	5.5994	5.21419	7.75563	0.672311	5.46701	5.71796	7.71281	0.741358	5.18606	-7.67159	8.45278	-0.907581	-5.46018	-6.21227	6.21538	-0.999499	-5.13434	-3.09618	6.0905	-0.508362	-5.68834	-4.57086	7.11908	-0.642057	-5.17323
26	4.11614	-8.62945	8.92594	-0.966784	5.82638	4.77855	6.26905	0.762245	5.73499	-7.82934	8.84996	-0.884675	4.95045	-5.02058	5.65238	-0.888224	4.89387	4.8486	6.2791	0.772181	4.9358	-8.70322	8.73561	-0.996292	5.26913	4.59346	7.19859	0.638106	5.65516	6.3567	7.74809	0.820421	5.2565	-7.71232	8.71922	-0.884519	-4.94559	-6.41546	6.65441	-0.964092	-4.0029	-4.08413	6.70323	-0.609279	-5.09174	-4.30543	6.96382	-0.618257	-5.12282
26.2	4.49376	-8.23453	8.44782	-0.974752	6.0067	4.94154	6.22051	0.794393	5.51165	-7.77464	8.60439	-0.903567	5.63211	-4.99671	5.47562	-0.912538	5.02005	4.92753	6.59746	0.746883	4.73349	-9.25077	9.29394	-0.995355	4.93248	4.02896	6.72813	0.598823	5.82751	6.54082	7.55892	0.865311	5.59482	-7.37306	8.24946	-0.893763	-4.85046	-7.20109	7.43703	-0.968275	-5.06304	-2.92921	6.17278	-0.474537	-5.27015	-4.49664	6.98802	-0.643478	-5.17593
26.4	4.4578	-8.16431	8.27796	-0.986271	5.59916	4.5852	6.11558	0.749758	5.83031	-7.85706	8.91046	-0.88178	5.52609	-5.06258	5.52683	-0.916001	4.29007	4.18499	6.18658	0.676463	4.74762	-9.28994	9.33983	-0.994659	5.03386	4.30353	6.7566	0.636937	5.40077	6.54966	7.81617	0.837962	5.59899	-8.07437	9.08178	-0.889074	-5.34293	-6.01472	6.05237	-0.99378	-5.01476	-3.68696	5.74069	-0.64225	-5.29122	-4.16316	6.91698	-0.601874	-4.60941
26.6	4.23138	-8.07491	8.30932	-0.971789	6.41726	4.40077	6.23814	0.705461	5.68389	-7.96851	8.62989	-0.923361	5.42966	-5.42903	5.88139	-0.923087	4.09938	4.25054	5.81005	0.731584	4.77234	-9.4626	9.52167	-0.993796	5.37792	4.82618	7.36121	0.655623	5.3074	5.8867	6.94233	0.847942	5.7056	-7.39775	8.06188	-0.917621	-5.0656	-5.94853	6.17327	-0.963594	-5.38548	-3.47649	5.676	-0.612489	-5.68521	-4.71211	7.00927	-0.672269	-4.5295
26.8	4.72329	-8.01336	8.2645	-0.969612	5.89318	4.21255	5.92898	0.710502	5.88454	-8.22952	8.61899	-0.954813	5.64796	-4.77836	5.37799	-0.888502	4.8241	5.43794	6.78784	0.801129	5.48844	-9.02556	9.07682	-0.994352	5.0861	4.68314	7.02056	0.66706	5.65265	6.48319	7.70569	0.84135	5.71741	-7.88432	8.71485	-0.904699	-5.00124	-7.54825	7.67676	-0.98326	-5.43597	-2.68385	5.93511	-0.452199	-5.10624	-4.3565	7.06049	-0.617025	-4.45926
27									6.08287	-7.4944	8.13803	-0.920911					3.70729	4.03472	6.11494	0.659813	4.9561	-8.95403	9.09254	-0.984766					5.6322	6.65903	7.77924						-4.43337	-6.60081	7.61659	-0.866635	-4.88279	-2.88894	5.58612	-0.517164	-5.51921	-5.01249	6.81643	-0.735355	-4.64941
27.2									6.31446	-8.41002	8.99669	-0.934791					3.39033	4.89381	6.52545	0.749957	4.54535	-9.21499	9.24109	-0.997176					5.58297	6.52163	7.46789						-4.8421	-6.7266	7.27899	-0.924112	-4.81359	-2.80033	5.5376	-0.505693	-5.74747	-5.05627	7.16355	-0.705833	-4.55865
27.4									6.14995	-7.7185	8.33641	-0.925879					4.86344	6.02488	7.14629	0.843078	4.59061	-9.4949	9.64566	-0.98437					5.20918	5.71743	7.0552						-5.50905	-6.57306	6.87177	-0.956531	-5.13125	-3.72653	5.50268	-0.677221	-5.35265	-4.70645	6.98862	-0.673444	-4.252
27.6									6.41553	-8.28374	8.80861	-0.940414					3.97678	5.0469	6.26023	0.806184	4.89205	-9.28282	9.46829	-0.980411					6.00767	6.64012	7.95225						-5.09792	-5.94059	6.48467	-0.916098	-4.33972	-2.85547	6.04572	-0.472312	-5.43083	-5.00567	7.05403	-0.709619	-4.09489
27.8									6.43788	-7.63752	8.29532	-0.920703					4.40047	3.99535	5.83605	0.684598	4.89297	-9.6004	9.60783	-0.999226					5.68082	6.223	7.62089						-5.06955	-5.85017	6.12406	-0.955275	-4.76553	-2.74593	5.73686	-0.478647	-6.49277	-4.28938	7.05768	-0.607761	-4.23234
28									5.87933	-7.63938	8.2673	-0.924048					4.38683	3.98162	5.82484	0.683559	4.43243	-9.09311	9.13101	-0.995849					5.50815	6.63587	7.56295						-5.3294	-5.94246	6.21316	-0.956431	-4.99589	-2.75013	5.51411	-0.498745	-4.79421	-3.82321	6.97322	-0.54827	-5.38702
28.2									6.06656	-8.03507	8.48067	-0.947457					3.6956	4.47137	6.92693	0.645505	4.88217	-9.487	9.49648	-0.999002					5.48045	6.37707	7.35495						-4.43037	-6.21458	6.38466	-0.97336	-4.94553	-2.84659	5.33586	-0.533484	-5.75556	-4.73238	6.99693	-0.676351	-4.50568
28.4									6.14587	-7.68927	8.25834	-0.931091					4.93624	4.49115	7.34327	0.611601	4.81368	-8.83119	8.92374	-0.989628					6.99631	7.27148	8.12155						-4.96165	-5.8377	6.05296	-0.964437	-4.62232	-3.25272	5.54623	-0.586474	-5.47919	-4.87544	6.91404	-0.70515	-4.04755
28.6									6.344	-7.05228	7.99585	-0.881992					5.22526	5.57374	7.22412	0.771546	4.81211	-8.86074	8.95766	-0.989181					6.95807	7.63606	8.44669						-5.18959	-6.0897	6.28623	-0.968736	-4.31406	-3.57698	5.39383	-0.663161	-5.71178	-4.50745	6.83664	-0.659308	-3.53168
28.8									6.71702	-7.46867	8.27361	-0.90271					5.35069	5.37669	7.35803	0.730724	5.23805	-9.08001	9.31504	-0.974769					6.89169	7.06558	8.04388						-5.00271	-5.89459	6.06154	-0.972457	-4.4462	-2.86081	5.22006	-0.548041	-4.60686	-4.62481	6.70295	-0.689967	-4.15956
29									6.1763	-7.22352	8.03772	-0.898703					4.87845	3.99148	6.44518	0.619296	4.83804	-9.19514	9.24563	-0.994539					7.05182	7.27343	7.94532						-5.12149	-6.07832	6.27865	-0.968094	-5.03712	-2.9381	5.27757	-0.556713	-4.53347	-4.18566	6.7783	-0.617509	-4.74053
29.2									6.28492	-8.45257	9.08293	-0.930599					4.75828	4.68532	6.95117	0.674033	4.74128	-9.50207	9.53949	-0.996077					7.83377	7.95833	8.59767						-4.88916	-6.34704	6.67895	-0.950306	-4.48854	-2.75801	5.01872	-0.549544	-5.09025	-4.97994	7.16921	-0.694629	-4.23683
29.4									6.25108	-8.10583	8.70209	-0.931481					4.43899	4.45741	7.38516	0.603563	4.55517	-9.31629	9.33276	-0.998235					6.68019	7.15803	8.22039						-4.86233	-6.0568	6.82328	-0.887666	-4.60869	-3.21458	5.65218	-0.568733	-5.05819	-4.5577	7.01557	-0.649655	-4.08451
29.6									6.12179	-8.61012	9.14777	-0.941226					3.78859	3.9898	6.64825	0.600129	4.85188	-8.79833	8.81078	-0.998588					5.99296	6.87826	7.87676						-4.50395	-6.5378	6.92823	-0.943647	-4.20411	-3.19752	5.17335	-0.618076	-5.29018	-4.55561	6.85216	-0.664843	-4.62152
29.8									6.26686	-8.09576	8.37459	-0.966706					4.36365	5.30955	7.25423	0.731926	4.93425	-9.30071	9.32725	-0.997155					6.07293	6.61529	7.81162						-4.10989	-6.23024	6.49116	-0.959803	-5.95708	-3.91322	5.62812	-0.695298	-4.60751	-4.67872	6.97952	-0.67035	-3.81773
30									7.03823	-7.86484	8.3518	-0.941694					5.55442	5.90831	7.48252	0.789615	5.24093	-9.5545	9.61342	-0.993871					6.96786	6.94406	8.11961						-4.63494	-6.57462	6.93407	-0.948161	-5.97691	-3.69903	5.65063	-0.654623	-5.47958	-4.84905	6.93366	-0.699349	-4.53408
30.2									6.23809	-7.79036	8.58445	-0.907496					5.53534	5.58911	7.56497	0.738814	4.71001	-9.0311	9.12166	-0.990072					7.61282	7.75298	8.32663						-4.88587	-6.51349	6.59055	-0.988308	-5.62051	-3.94234	5.65103	-0.697632	-5.38648	-3.93728	6.89337	-0.57117	-4.08025
30.4									6.43994	-8.02529	8.81359	-0.910559					4.86829	6.19515	7.46844	0.82951	4.99006	-9.38193	9.38629	-0.999536					8.45027	7.71138	8.36757						-4.72356	-6.78768	7.01985	-0.966927	-4.74936	-4.05982	5.81186	-0.698541	-4.85195	-4.13442	6.97294	-0.592923	-4.2122
30.6									6.36075	-7.94459	8.59199	-0.924651					4.55646	5.13485	7.5217	0.682672	4.74908	-8.90833	8.93824	-0.996653					7.92341	5.46158	6.44912						-4.5416	-6.53328	6.76325	-0.965997	-5.34463	-3.99403	5.79378	-0.689364	-5.34521	-5.04478	7.22793	-0.697956	-3.89234
30.8									6.42717	-7.66154	8.20382	-0.933899					4.23239	5.46736	7.66169	0.713597	4.89115	-8.84824	8.88052	-0.996365					7.7218	5.73354	6.97694						-4.25793	-5.79972	5.99212	-0.967891	-5.31486	-4.18131	5.64568	-0.74062	-5.29148	-4.46434	6.96582	-0.640893	-4.77984
31									6.3386	-8.33121	8.76433	-0.950581					5.10168	5.49821	7.59853	0.723588	4.93966	-8.84629	8.86795	-0.997557					8.50499	6.66625	7.56057						-5.77643	-7.67333	8.1348	-0.943273	-3.88625	-6.10472	7.22212	-0.84528	-5.5969	-4.48855	6.89524	-0.650964	-4.11245
31.2									6.05687	-7.90996	8.4215	-0.939258					4.9907	4.6719	7.26142	0.643386	4.79096	-8.88845	8.9702	-0.990887					8.38163	8.11253	8.80905						-4.87768	-6.01376	7.15889	-0.84004	-4.90356	-3.859	5.91889	-0.65198	-5.36646	-3.47449	6.90487	-0.503194	-4.0926
31.4									6.40821	-8.35465	8.91352	-0.937301					4.13761	4.05666	6.03184	0.672542	4.70035	-8.60486	8.67264	-0.992184					7.79418	7.91969	8.56087						-4.8731	-6.7149	7.8576	-0.854573	-5.06112	-4.51246	5.88037	-0.767377	-5.61365	-4.24879	7.26447	-0.584873	-4.49946
31.6									6.4827	-8.12862	8.53083	-0.952852					4.14626	5.78163	8.30257	0.696366	4.83171	-8.94447	9.01997	-0.991629					8.31893	7.83646	8.913						-5.31775	-6.95108	7.75978	-0.895784	-6.34351	-4.55624	6.41996	-0.709698	-4.93009	-3.16627	7.13947	-0.443489	-4.39583
31.8									5.93141	-8.16665	8.51314	-0.959298					4.68796	4.61294	6.04212	0.763463	4.89685	-8.68246	8.73482	-0.994005					8.20725	8.6179	9.15558						-5.37297	-7.17023	8.14681	-0.880127	-4.35657	-3.41647	5.14442	-0.664113	-5.23658	-2.75797	6.83018	-0.403792	-4.91011
32									6.09314	-7.43618	8.07235	-0.921192					5.25938	6.47563	7.42925	0.87164	4.76145	-8.87796	9.02819	-0.98336					7.94954	7.3668	8.44507						-5.19045	-6.84136	7.51486	-0.910378	-5.3633	-2.90845	5.90918	-0.492193	-5.67712	-3.13013	6.9256	-0.451965	-4.37907
32.2									6.02768	-8.41834	8.74736	-0.962386					4.34532	4.80092	6.21345	0.772667	5.04631	-9.02854	9.18067	-0.98343					8.77866	5.44664	6.65567						-5.03918	-6.61507	7.06913	-0.935769	-5.31914	-3.41822	6.02635	-0.567212	-5.43134	-3.67814	6.32655	-0.581382	-4.194
32.4									5.77557	-8.29385	8.8706	-0.934982					3.7969	4.50822	6.08089	0.741376	4.93884	-9.19022	9.25274	-0.993244					8.30311	6.67628	8.30551						-5.82605	-7.43531	7.56548	-0.982794	-6.0077	-4.19363	6.27915	-0.667865	-5.74487	-3.91929	7.09551	-0.552361	-4.39934
32.6									6.01592	-7.28936	7.39964	-0.985096					3.83046	4.59923	6.77103	0.679252	4.7454	-9.12986	9.14808	-0.998008					9.6651	5.75949	7.96122						-4.76181	-7.26358	7.93766	-0.915078	-6.51978	-1.51244	5.6966	-0.265498	-5.901	-3.43194	6.8392	-0.501805	-4.62056
32.8									6.10774	-8.30501	8.89054	-0.93414					4.84941	7.20503	8.98111	0.802243	4.72917	-9.00995	9.11019	-0.988997					8.82764	5.26027	7.32324						-4.18236	-6.45327	7.41694	-0.870071	-5.71347	-3.93051	6.44473	-0.609879	-5.17099	-3.49541	6.93394	-0.504101	-3.75521
33									5.71549	-7.93109	8.54106	-0.928584					5.92439	8.06281	9.00052	0.895816	5.03881	-9.05028	9.18656	-0.985165					8.35355	4.83088	7.43871						-4.24857	-7.71286	8.85519	-0.870999	-6.17949	-3.97157	6.24559	-0.6359	-4.92118	-3.38065	7.06843	-0.478274	-3.81307
33.2									5.76133	-7.33167	7.86354	-0.932362					5.04464	7.25795	8.48953	0.85493	4.6148	-8.86004	8.9478	-0.990193					9.07352	5.10901	7.65428						-3.93907	-6.19684	7.97642	-0.776894	-4.90034	-2.09521	6.2813	-0.333564	-4.82082	-3.97705	6.92988	-0.573899	-4.97048
33.4									5.98097	-8.24832	8.68305	-0.949934					5.60549	7.51865	8.34194	0.901307	4.76609	-8.983	9.01439	-0.996518					9.32963	5.27578	7.49833						-3.78787	-6.32799	8.24608	-0.767393	-5.33351	-4.66541	6.02948	-0.773767	-4.71271	-3.02037	6.97126	-0.433261	-4.35441
33.6									6.34191	-7.4506	8.22873	-0.905437					4.52127	5.81311	7.91435	0.734502	4.72051	-8.88933	8.89373	-0.999506					9.26102	5.89454	7.73387						-4.23819	-6.10203	7.65853	-0.796761	-5.24256	-3.75632	5.83439	-0.643824	-4.94213	-2.79958	6.75119	-0.41468	-4.2632
33.8									6.26897	-7.97455	8.76682	-0.909629					5.12574	6.62007	8.16936	0.810353	4.64208	-8.90297	8.908	-0.999435					8.81852	5.68595	7.21052						-4.07768	-5.91356	8.06509	-0.73323	-5.56597	-2.86638	5.77717	-0.496158	-5.61477	-3.84307	7.03206	-0.546507	-4.469
34									6.62495	-8.28439	8.95528	-0.925085					5.75858	7.64542	9.2988	0.822194	4.53744	-9.10714	9.15802	-0.994445					8.55091	5.67512	7.04802						-4.54022	-6.45895	8.0253	-0.804823	-5.77263	-1.86967	6.4257	-0.290968	-5.25406	-3.52588	6.82663	-0.516489	-4.49272
34.2									5.64603	-7.7901	8.56564	-0.90946					5.13866	7.59884	8.85364	0.858273	4.71083	-8.89641	8.92023	-0.997329					7.7751	4.88301	6.83513						-4.19673	-6.16927	7.56184	-0.815843	-4.60199	-5.15401	6.49969	-0.792963	-6.19963	-5.05509	7.97953	-0.633507	-4.17997
34.4									6.03827	-8.05976	8.79024	-0.916899					5.30623	4.88727	6.33962	0.770909	4.60031	-9.06834	9.11624	-0.994745					8.23359	4.01758	6.86597						-3.8586	-5.75565	7.70349	-0.747148	-2.85965	-4.7007	5.95084	-0.789921	-5.63336	-4.7838	7.8362	-0.610475	-4.21767
34.6									5.89563	-8.02814	8.79514	-0.912793					5.26165	6.90936	7.77925	0.888178	4.50235	-8.88906	8.94997	-0.993194					7.65589	5.23028	6.83384						-4.70092	-6.1171	7.71924	-0.792449	-2.90551	-4.24658	5.29607	-0.801836	-5.90515	-3.64106	7.1865	-0.506653	-4.24199
34.8									5.97664	-7.67584	8.59528	-0.893029					5.28094	6.67865	7.80736	0.855429	4.68299	-8.73472	8.78867	-0.993861					7.78674	5.24693	7.08082						-4.42619	-5.8606	7.78186	-0.753111	-1.54271	-5.77614	6.08714	-0.948907	-5.49009	-4.18893	7.0295	-0.595907	-4.33641
35									5.96144	-7.90462	8.80932	-0.897302					6.07251	6.71096	7.51019	0.893581	4.77477	-8.97509	9.02836	-0.994099					6.92303	6.00586	6.90581						-4.47162	-6.2333	7.55527	-0.825028	-1.84098	-6.34271	6.44029	-0.984849	-4.57012	-2.02556	5.82651	-0.347646	-4.76383
35.2									6.32648	-7.6247	8.61131	-0.885429					4.66613	6.07935	7.65871	0.793782	4.9561	-9.13835	9.30239	-0.982366					7.12919	5.56433	6.78581						-4.2443	-5.89906	7.75117	-0.761054	-1.30402	-6.67207	6.75954	-0.98706	-5.30561	-2.71733	5.99646	-0.453156	-3.94992
35.4									6.20988	-7.11696	7.75155	-0.918134					4.17676	6.07338	7.56688	0.802626	4.43961	-8.70105	8.75105	-0.994287					8.48274	5.88878	6.83192						-4.04059	-5.74162	7.87487	-0.729106	-1.72931	-5.81678	5.89363	-0.98696	-5.87242	-3.86014	6.26125	-0.616514	-4.62613
35.6									5.60268	-6.97594	7.17271	-0.972566					5.36958	7.21055	8.37309	0.861158	4.97942	-8.97616	9.01919	-0.995229					8.62677	5.93061	7.23167						-4.19343	-6.04494	7.80162	-0.774831	-1.33605	-6.46092	6.50003	-0.993983	-5.58029	-3.21726	5.8628	-0.548758	-4.09694
35.8									5.47369	-7.73087	8.1177	-0.952347					4.87596	6.67309	8.32734	0.801347	4.62915	-8.94337	8.99493	-0.994268					8.50657	5.90865	7.23259						-3.70443	-6.13086	7.94457	-0.771704	-1.72812	-6.50762	6.63319	-0.981069	-5.87221	-1.69745	5.87691	-0.288834	-5.0321
36									5.82583	-8.48357	8.73608	-0.971095					5.67279	6.26811	7.22826	0.867167	5.14147	-8.79499	8.97562	-0.979876					8.96444	5.20487	7.02206						-4.3789	-6.12502	7.80818	-0.784437	-2.0628	-6.98083	7.23991	-0.964215	-5.19528	-2.1797	6.21446	-0.350746	-4.6933
36.2									5.78903	-8.78253	9.21961	-0.952593					4.43872	6.49586	8.11387	0.800587	4.8014	-9.19158	9.42276	-0.975465					9.14476	4.49741	6.61506						-4.50198	-6.00362	7.74352	-0.775309	-1.96793	-7.14349	7.42396	-0.962221	-5.85875	-2.72914	5.87959	-0.464173	-4.76199
36.4									6.16412	-7.82053	8.38664	-0.932498					5.42755	6.35854	7.52132	0.845401	4.7887	-8.88735	9.21969	-0.963953					8.63582	3.83794	6.99524						-4.69742	-5.76168	7.72292	-0.746049	-3.23575	-7.03719	7.34958	-0.957495	-6.20373	-3.22326	6.42157	-0.501943	-4.45731
36.6									5.45362	-8.37381	8.55767	-0.978515					5.39227	7.02412	7.94243	0.884379	5.25711	-9.06754	9.35225	-0.969557					8.84632	5.1861	6.87182						-3.77498	-5.7384	7.7866	-0.736958	-2.438	-7.24431	7.36423	-0.983715	-6.14481	-2.26193	5.80289	-0.389794	-4.8424
36.8									5.54708	-8.12801	8.72479	-0.9316					5.98028	7.93554	8.96548	0.885122	4.56724	-8.584	8.81559	-0.97373					8.58938	6.02028	7.92387						-4.1253	-5.93929	7.63789	-0.777609	-1.95751	-7.39581	7.61907	-0.970697	-5.99288	-3.11438	6.21387	-0.501199	-4.69934
37									5.89973	-8.61213	9.15753	-0.940443					7.04393	6.654	7.71212	0.862798	4.85945	-8.66213	8.90292	-0.972954					8.23849	4.90152	6.73904						-4.34297	-5.77343	7.40531	-0.779634	-2.84236	-8.28952	8.34768	-0.993032	-5.67608	-1.99018	6.14402	-0.323921	-4.3355
37.2									5.54571	-8.85014	9.20022	-0.961949					6.59793	7.41492	8.29533	0.893867	4.58266	-8.95071	9.21608	-0.971206					7.22423	5.85876	7.10992						-4.1192	-5.72355	7.27694	-0.786532	-2.25483	-7.24648	7.34165	-0.987037	-5.45855	-2.26613	6.24104	-0.363101	-4.59957
37.4									5.37026	-8.45457	8.84568	-0.955785					5.60349	7.54389	8.67181	0.869933	4.18591	-8.28437	8.6951	-0.952763					7.97788	5.50304	7.05042						-3.85185	-6.02559	7.50427	-0.802954	-2.68278	-7.18018	7.31689	-0.981316	-5.82968	-2.51536	5.84773	-0.430143	-4.86118
37.6									5.484	-8.67253	9.06415	-0.956795					4.20371	5.58187	7.51847	0.742422	4.50207	-8.80769	9.28218	-0.948882					8.16642	5.56979	6.90746						-4.13898	-5.53347	7.66758	-0.721671	-2.16386	-7.39675	7.47305	-0.989791	-5.52284	-2.33455	6.21967	-0.375349	-4.71751
37.8									5.66362	-8.86495	9.18578	-0.965073					3.2366	5.94958	7.85392	0.757529	4.47453	-8.27098	8.93467	-0.925717					8.02915	4.552	6.78583						-4.09738	-6.19668	8.10871	-0.764201	-2.69264	-7.5168	7.72122	-0.973524	-6.36689	-2.56831	6.2416	-0.411482	-4.4761
38									5.0398	-8.70813	8.87891	-0.980765					3.81393	5.99253	8.02408	0.746818	4.31202	-8.72415	9.30904	-0.93717					8.06191	5.45774	6.87472						-4.15163	-5.87386	7.88397	-0.745039	-2.87485	-7.42943	7.62815	-0.973948	-6.13393	-2.11813	6.23879	-0.33951	-4.61663
38.2									5.19201	-9.11035	9.33655	-0.975773					3.81707	5.4622	7.7051	0.708907	4.11114	-8.82573	9.29186	-0.949835					8.35835	4.2291	6.28115						-3.62871	-5.83921	7.67837	-0.760475	-3.00183	-7.78585	7.91949	-0.983125	-5.46225	-1.75388	6.21034	-0.282413	-4.31771
38.4									5.33965	-8.77917	9.00364	-0.975068					4.84863	5.30474	7.54976	0.702636	4.44937	-8.80848	9.11392	-0.966487					8.2965	4.29438	6.81546						-4.01109	-5.26675	7.62977	-0.69029	-1.88826	-6.99829	7.27329	-0.96219	-6.14482	-1.02799	6.07432	-0.169236	-4.28845
38.6									5.21033	-8.45808	8.58346	-0.985394					3.85016	4.92822	7.7059	0.639538	4.27259	-8.59232	9.19532	-0.934423					8.2721	5.51623	6.81404						-4.27057	-5.39503	7.85007	-0.687259	-2.03421	-7.25955	7.46925	-0.971925	-5.84729	-2.13939	6.05312	-0.353436	-4.29524
38.8									5.37224	-8.50244	8.70305	-0.976949					3.85094	5.74915	8.10092	0.709691	4.32381	-8.53497	9.08048	-0.939925					7.84627	4.60131	6.3984						-3.71655	-5.85335	7.93824	-0.737361	-2.70329	-7.4454	7.68147	-0.969267	-5.31675	-1.54879	6.02631	-0.257005	-4.43483
39									5.5153	-8.77629	8.94625	-0.981003					4.56519	4.77492	7.46485	0.639654	4.58765	-8.80616	9.32064	-0.944803					8.49181	5.52985	7.88413						-4.2817	-6.17873	7.67836	-0.804694	-2.75487	-7.66709	7.73725	-0.990932	-5.76845	-2.32205	6.11973	-0.379436	-4.33626
39.2									5.14249	-8.80339	8.93915	-0.984813					4.03785	4.0042	7.32653	0.546535	4.0053	-8.7444	9.03439	-0.967901					8.60048	5.80535	7.40248						-3.96957	-5.82405	7.68023	-0.758317	-3.23761	-7.4	7.62533	-0.970449	-5.32771	-2.90834	6.49274	-0.447938	-4.60622
39.4									5.40131	-8.90691	9.02506	-0.98691					4.26985	4.75654	7.35535	0.646678	4.57997	-9.13138	9.58938	-0.952238					9.26591	5.78064	7.76315						-4.28096	-5.97843	7.36312	-0.811942	-2.01653	-7.32053	7.53705	-0.971273	-5.73486	-3.0216	6.09085	-0.496088	-4.77111
39.6									4.78752	-8.47585	8.60989	-0.984432					5.35579	5.7618	7.58714	0.759417	4.63858	-8.98274	9.38779	-0.956854					9.20737	6.10031	7.09773						-4.09526	-5.97689	7.67482	-0.778766	-2.40473	-7.20166	7.32804	-0.982755	-4.74214	-1.3519	6.2439	-0.216515	-4.2018
39.8									4.77902	-9.11997	9.19561	-0.991775					4.49884	5.04902	7.26056	0.695403	4.70774	-8.97177	9.3307	-0.961533					8.81997	5.74987	7.18768						-3.80187	-5.46864	7.71432	-0.708894	-2.1342	-7.70058	7.7923	-0.988229	-6.45644	-1.89419	6.19435	-0.305793	-4.33503
40									4.36998	-9.02013	9.02094	-0.99991					4.71597	5.26083	7.82951	0.671923	4.48063	-8.55429	8.80098	-0.97197					8.16097	4.94349	6.85755						-3.62493	-6.22782	7.75465	-0.803107	-1.62322	-7.0164	7.22834	-0.970679	-5.29385	-2.38218	6.07823	-0.391921	-4.10184
40.2									3.88476	-8.39289	8.39446	-0.999812					4.56946	4.55887	7.62807	0.597643	4.03012	-8.70069	9.18591	-0.947179					8.61186	5.66613	6.88536						-4.00516	-5.04917	6.70041	-0.753562	-2.13138	-6.93366	7.115	-0.974514	-5.56482	-2.90714	6.33579	-0.458844	-4.40614
40.4									4.43054	-8.41045	8.50202	-0.98923					4.75652	5.19635	7.64311	0.679874	3.72921	-9.47355	9.73431	-0.973212					8.96353	5.64665	7.04692						-5.08178	-6.28232	7.63707	-0.822608	-1.8344	-6.83101	7.04767	-0.969259	-6.08137	-2.85456	5.87657	-0.485753	-4.49185
40.6									4.01582	-8.27964	8.32407	-0.994662					4.91316	5.60522	7.76738	0.721636	4.33086	-8.86965	9.07508	-0.977364					8.98802	5.02162	7.40812						-4.86896	-6.41382	7.79018	-0.823321	-1.78758	-6.85977	7.02686	-0.976222	-5.89917	-2.37185	5.80635	-0.408493	-4.17895
40.8									4.25959	-9.03125	9.14211	-0.987873					5.32002	5.78775	8.22219	0.703918	4.11151	-8.73409	9.02247	-0.968037					7.37542	0.623224	7.02312						-4.5861	-6.43356	7.74125	-0.831075	-2.40759	-7.71293	7.78584	-0.990635	-5.40732	-2.45979	6.09193	-0.403778	-4.44218
41									4.30436	-8.28181	8.35032	-0.991796					3.59855	5.40385	7.58264	0.71266	4.74116	-8.87063	9.17899	-0.966405					8.0236	0.278984	6.35963						-3.35463	-5.48941	7.54438	-0.727617	-1.74877	-6.75881	7.10066	-0.951856	-5.36905	-3.66731	6.91017	-0.530712	-4.34973
41.2									3.79186	-8.73269	8.74206	-0.998929					3.79468	4.99828	7.46244	0.669792	4.62821	-8.98027	9.22463	-0.973511					6.45682	0.068959	7.22657						-3.4652	-5.87226	7.49991	-0.782978	-2.0581	-7.12784	7.23377	-0.985356	-5.23797	-4.13987	7.09962	-0.583111	-4.20615
41.4									4.32108	-8.18686	8.21133	-0.997021					4.08807	5.03972	7.40859	0.680254	4.37464	-8.96342	9.18572	-0.9758					7.90399	-1.06816	5.99739						-3.69892	-5.60906	7.57778	-0.740198	-2.71191	-7.83503	7.92196	-0.989027	-5.60684	-2.58946	6.87202	-0.376812	-4.66186
41.6									4.50455	-8.5861	8.60209	-0.998141					4.28189	4.6828	7.34258	0.637759	4.26011	-8.98639	9.20617	-0.976127					7.96833	-1.09229	6.38998						-4.01164	-5.83836	7.72032	-0.756232	-1.92377	-7.45781	7.49855	-0.994568	-5.79498	-3.0081	6.67615	-0.450574	-4.16701
41.8									4.71678	-8.26491	8.34137	-0.990834					4.12594	4.36088	7.11587	0.612839	4.16049	-8.76522	9.14487	-0.958485					7.84782	-0.651345	6.0327						-3.84083	-6.07416	7.69598	-0.789264	-2.76721	-7.71687	7.92239	-0.974058	-5.29725	-3.94517	7.29746	-0.540622	-4.04129
42									3.84768	-7.85066	7.87355	-0.997093					4.34817	5.30249	7.72283	0.686599	4.26106	-9.00002	9.29301	-0.968472					8.36243	-0.826624	6.21635						-3.69069	-5.60598	7.48679	-0.748783	-2.3067	-7.88105	7.96111	-0.989944	-4.7907	-4.04217	7.03523	-0.574561	-4.17094
42.2									3.68391	-7.79993	7.89969	-0.987371					4.3805	5.97524	7.90037	0.756324	4.05898	-8.96892	9.39947	-0.954194					7.81532	-1.24251	6.50476						-3.80616	-6.10364	7.80139	-0.782378	-1.26051	-7.16171	7.60068	-0.942247	-5.8096	-3.97085	7.11658	-0.557972	-3.99103
42.4									4.39099	-7.95555	8.05728	-0.987374					3.70486	5.47018	7.35849	0.743383	4.52521	-9.39457	9.71143	-0.967373					8.13004	1.04529	6.03855						-3.84553	-5.7128	7.56764	-0.754899	-2.03491	-7.08067	7.32487	-0.966662	-5.69028	-3.69657	7.05556	-0.523923	-4.05206
42.6									4.43644	-8.43472	8.44904	-0.998305					4.10308	4.93392	7.4578	0.661579	4.11637	-9.2215	9.69631	-0.951032					7.64357	0.535147	6.31539						-3.66155	-5.49888	7.73901	-0.71054	-0.952217	-6.77067	7.20058	-0.940295	-5.89761	-3.48811	6.91835	-0.504183	-4.04646
42.8									4.20085	-8.48221	8.57049	-0.9897					4.17276	4.9001	7.51554	0.651996	4.1116	-9.1186	9.66676	-0.943294					7.67882	1.66453	6.00318						-4.32176	-5.39557	7.79211	-0.69244	-1.59072	-6.87838	7.08983	-0.970176	-5.97265	-3.65586	6.93471	-0.527183	-4.72182
43									4.95414	-9.10944	9.11239	-0.999675					3.54981	5.5843	7.33677	0.761139	4.86423	-8.76984	9.44502	-0.928515					7.52966	1.02055	5.7015						-4.17505	-5.45534	7.95773	-0.68554	-2.08985	-6.4481	6.6999	-0.962418	-5.67459	-3.85162	6.95048	-0.554152	-4.23622
43.2									3.9048	-8.5514	8.66245	-0.987181					4.09278	5.93463	7.7379	0.766957	4.48297	-9.01034	9.34063	-0.96464					7.99094	-0.720148	6.28189						-4.08161	-6.37178	8.32536	-0.765346	-2.31157	-6.69679	6.93543	-0.96559	-5.28719	-2.81383	6.96624	-0.403923	-5.1598
43.4									4.42559	-9.18577	9.21568	-0.996754					4.85126	4.90818	7.6521	0.641417	4.41853	-8.43887	8.96775	-0.941023					8.11468	-1.04727	6.1101						-3.66115	-6.42799	7.87589	-0.816161	-2.10662	-7.09302	7.24924	-0.97845	-5.47817	-4.578	6.79269	-0.673959	-4.37734
43.6									4.70619	-8.44685	8.61558	-0.980416					4.63689	5.92605	7.87817	0.752211	4.01858	-8.64186	9.00179	-0.960015					8.28529	0.0944153	6.26202						-3.72031	-5.15191	7.7993	-0.660561	-1.78439	-7.03407	7.24183	-0.971312	-5.71464	-4.41843	6.89819	-0.640519	-4.11511
43.8									5.13519	-8.23934	8.45669	-0.974298					4.17088	5.86133	7.52769	0.778636	4.0385	-8.75589	9.01138	-0.971648					7.4586	0.0459227	6.14965						-3.71034	-5.35429	7.47837	-0.71597	-2.21076	-7.50925	7.72925	-0.971537	-6.18189	-4.83603	6.77423	-0.713886	-4.49972
44									5.41686	-8.44629	8.53358	-0.989772					4.61374	6.16166	7.84468	0.785457	5.03004	-9.18364	9.54313	-0.96233					7.69825	-1.02269	5.83466						-3.2294	-5.59241	7.58857	-0.736951	-1.44209	-6.92767	7.06839	-0.980091	-6.04656	-4.45234	6.84103	-0.650828	-5.01394
44.2									5.29231	-8.94474	9.00115	-0.993733					4.17037	6.16984	7.94958	0.776121	4.84951	-8.76502	9.01537	-0.972231					8.17904	-0.175448	5.89885						-3.73068	-6.47572	8.2262	-0.787208	-1.85974	-6.56387	6.99635	-0.938185	-5.948	-4.66712	6.79581	-0.686764	-4.64863
44.4									5.62803	-9.08201	9.17207	-0.990181					3.70268	5.9652	7.85578	0.759339	4.55237	-8.72076	8.9277	-0.976821					9.03251	-0.789954	6.10502						-3.17909	-5.68798	7.60127	-0.748294	-1.90873	-7.19841	7.24844	-0.993098	-5.60714	-4.26163	6.85381	-0.62179	-4.78642
44.6									5.52793	-9.52225	9.582	-0.993764					4.23341	5.60306	7.78215	0.719989	4.68763	-9.01236	9.31123	-0.967902					7.52066	-0.277831	6.61641						-3.5586	-5.87255	7.631	-0.769565	-1.82201	-6.84457	7.1938	-0.951455	-6.29904	-3.93544	6.82648	-0.576495	-3.8013
44.8									5.36819	-8.92627	9.00753	-0.990979					3.77845	6.38114	7.92001	0.805698	5.02792	-8.86467	9.20746	-0.96277					7.85129	-0.73547	6.25357						-3.95371	-6.74512	8.21645	-0.820928	-1.63909	-7.06776	7.26427	-0.972949	-6.21551	-4.81319	6.88386	-0.699199	-2.32147
45									5.20477	-8.95244	9.02277	-0.992206					4.34566	5.87562	7.63281	0.769784	4.61737	-8.89644	9.3477	-0.951725					7.95292	-0.062699	6.31645						-3.47345	-6.61506	7.97694	-0.829273	-1.90139	-6.85776	7.01005	-0.978275	-5.5664	-4.68982	6.76236	-0.693518	-2.51667
45.2									4.92616	-9.19136	9.25047	-0.99361					4.29713	5.82173	7.82669	0.743831	4.63563	-8.57874	9.04765	-0.948174					8.23988	-0.145873	6.3635						-3.87784	-5.99434	7.90602	-0.758199	-1.83416	-7.09097	7.20935	-0.98358	-4.80431	-4.29851	6.70493	-0.641096	-2.99144
45.4									5.1876	-8.88206	9.01381	-0.985383					5.00638	5.36009	7.50515	0.714189	4.63145	-8.86948	9.31876	-0.951788					8.72486	-0.20038	6.42697						-3.56126	-5.14655	7.53547	-0.682976	-1.48539	-7.42935	7.61245	-0.975948	-5.86037	-4.80933	6.8302	-0.704126	-2.93569
45.6									5.27028	-8.86739	9.00985	-0.984188					4.42969	5.2593	7.75134	0.678502	4.35536	-8.82542	9.21189	-0.958046					7.8173	-0.133868	6.6462						-4.0919	-6.12525	7.70989	-0.794467	-2.0179	-6.64463	6.81151	-0.975501	-5.53537	-4.5302	6.87384	-0.65905	-1.98991
45.8									5.36596	-9.07906	9.21105	-0.98567					4.30929	5.8713	7.75936	0.756673	4.41332	-8.99042	9.37998	-0.958469					7.79881	-0.208883	6.03178						-2.67228	-6.40244	8.25618	-0.775472	-1.84408	-7.31603	7.42686	-0.985077	-6.44525	-3.93403	6.81652	-0.577131	-2.21824
46									5.65462	-9.13726	9.26196	-0.986536					4.59499	5.76798	7.53812	0.765175	5.28248	-8.42825	8.8842	-0.948679					7.92983	0.534583	5.76585						-3.30615	-6.65362	8.79004	-0.756949	-1.58824	-6.98744	7.18886	-0.971981	-6.39737	-3.52409	6.82823	-0.516105	-2.07241
46.2									4.97494	-9.3825	9.39806	-0.998345					4.15688	5.30213	7.76556	0.682774	3.90036	-9.16208	9.67004	-0.94747					8.23005	-0.0125712	6.99763						-2.79211	-6.33363	8.74082	-0.724604	-1.88538	-7.19879	7.21867	-0.997246	-6.71671	-2.45302	6.79457	-0.361027	-1.37628
46.4									4.60622	-8.94425	8.96111	-0.998118					5.1913	5.21112	7.79672	0.668373	3.79876	-9.41314	9.8197	-0.958597					8.55019	0.462003	6.67469						-2.27552	-6.1865	8.60406	-0.719021	-2.35547	-7.22415	7.28738	-0.991324	-6.18941	-3.07183	7.06816	-0.434601	-1.97584
46.6									5.30135	-9.36981	9.37154	-0.999815					4.6121	5.71849	7.93334	0.720817	4.25181	-9.4336	9.59249	-0.983436					7.45244	-1.11249	6.32878						-2.7312	-6.62925	7.93706	-0.835227	-2.38646	-7.66228	7.7146	-0.993219	-5.94928	-4.39385	6.7538	-0.650575	-2.43114
46.8									4.59617	-8.7182	8.75939	-0.995297					5.02272	4.72984	7.74965	0.61033	4.18094	-8.73935	8.93304	-0.978318					8.30566	-0.537799	6.05139						-2.92305	-6.38315	9.04514	-0.705699	-1.68383	-7.07708	7.10963	-0.995421	-4.5303	-5.69016	6.80449	-0.836236	-2.39212
47									5.12951	-9.38437	9.55479	-0.982165					4.60017	5.06416	7.43987	0.680678	4.56875	-8.9262	9.22901	-0.96719					7.95305	-0.452823	6.29255						-2.27458	-6.75663	8.28494	-0.815532	-1.98965	-7.00969	7.3649	-0.951769	-5.405	-4.54329	6.64744	-0.683465	-2.58088
47.2									5.83201	-9.0855	9.12283	-0.995909					5.11937	5.10594	7.65336	0.667149	4.55666	-9.42402	9.65636	-0.97594					8.12175	0.0106974	6.04313						-3.22092	-6.23667	8.36721	-0.74537	-1.7917	-7.1728	7.41072	-0.967895	-4.35588	-5.31475	6.90952	-0.769193	-1.6198
47.4									5.59124	-9.27132	9.35152	-0.991424					4.74599	5.53134	7.54001	0.733598	3.61118	-9.28889	9.37368	-0.990955					8.31424	1.92833	5.62403						-2.95049	-6.35394	7.96714	-0.797518	-1.8142	-7.23778	7.50547	-0.964335	-6.58647	-4.20019	6.52094	-0.644107	-2.09203
47.6									4.8952	-9.15229	9.21495	-0.993201					4.48584	5.17209	7.6306	0.677809	3.35534	-9.16336	9.40641	-0.974161					8.82229	1.80182	6.25345						-3.21328	-6.82502	8.04455	-0.848403	-2.03537	-7.53808	7.77322	-0.96975	-5.65245	-3.91857	6.81774	-0.57476	-1.58673
47.8									6.05441	-9.12348	9.16213	-0.995782					4.33239	5.32328	7.49697	0.710058	3.79196	-8.76813	9.074	-0.966292					9.15939	1.1266	6.53314						-2.76601	-7.59423	8.50233	-0.893194	-2.0402	-7.62293	7.98093	-0.955144	-5.88889	-4.03562	6.95737	-0.58005	-2.00521
48									5.30292	-9.48124	9.50225	-0.997788					4.48609	5.29498	7.84675	0.674799	3.81427	-9.17634	9.44685	-0.971365					8.8201	2.44336	5.85882						-1.9292	-5.39924	6.15995	-0.876507	-1.78708	-7.10448	7.36623	-0.964466	-4.82059	-3.99535	6.61445	-0.604034	-2.04264
48.2									5.711	-8.94016	8.98992	-0.994465					4.68817	5.45213	7.68137	0.709786	3.56914	-9.26692	9.37065	-0.98893					9.37003	1.89272	6.17584						-2.78279	-6.68574	7.81922	-0.85504	-1.32084	-6.84609	7.12762	-0.960502	-4.91128	-3.92037	6.84797	-0.572487	-1.80975
48.4									5.2403	-8.98484	9.02126	-0.995964					4.38113	5.63983	7.77009	0.725839	3.44065	-9.61804	9.70694	-0.990842					9.58244	2.38376	6.60728						-3.0566	-6.50345	7.38546	-0.880575	-1.60722	-6.52324	6.77766	-0.962462	-5.97841	-3.3412	7.00693	-0.476842	-2.06729
48.6									5.24532	-8.97209	8.97772	-0.999373					4.60679	5.6737	7.4554	0.761018	3.94009	-9.31593	9.3933	-0.991764					10.0172	0.59472	5.75293						-2.81539	-7.14542	7.51363	-0.950994	-1.58246	-6.63874	6.85784	-0.968052	-5.77381	-4.23843	7.23846	-0.585543	-1.96506
48.8									5.59155	-8.56474	8.62815	-0.99265					4.63336	5.68504	7.87641	0.72178	3.88416	-9.58512	9.75923	-0.98216					9.61514	-0.0808699	5.91202						-2.52444	-6.94723	7.75738	-0.895564	-1.15033	-6.52745	6.99286	-0.933445	-5.36721	-3.72722	7.00416	-0.532143	-2.85365
49									5.74107	-9.34714	9.4895	-0.984999					5.39946	6.181	7.9577	0.776732	3.90975	-9.48103	9.71265	-0.976153					8.58117	1.63271	7.2134						-2.66424	-7.22424	7.72109	-0.935649	-1.32293	-6.52256	6.7834	-0.961547	-5.34617	-4.04611	6.77963	-0.596805	-2.63084
49.2									5.71872	-8.77103	8.97349	-0.977438					6.00083	6.58101	7.995	0.823141	3.64987	-9.13256	9.32233	-0.979643					11.7137	3.94493	6.37394						-3.17699	-6.77611	7.26785	-0.93234	-1.29954	-6.30967	6.50077	-0.970604	-5.46869	-4.37801	6.9306	-0.631692	-1.92309
49.4									5.83956	-8.95083	9.17249	-0.975834					7.56283	7.36506	9.16996	0.803173	4.35272	-8.92975	9.12497	-0.978606					10.152	3.52607	7.12818						-2.99344	-6.32791	6.84987	-0.923801	-0.934011	-6.53888	6.92182	-0.944677	-5.28494	-4.09375	6.86737	-0.596116	-2.27912
49.6									5.55847	-8.76733	8.85244	-0.990385					7.92855	8.23436	9.28136	0.887193	4.3428	-9.69835	9.70676	-0.999133					10.9284	2.93358	7.35537						-2.35697	-6.33443	6.98797	-0.906476	-1.8776	-6.39106	6.94871	-0.919749	-6.05404	-3.40716	7.16703	-0.475394	-2.69004
49.8									5.90656	-8.56392	8.87727	-0.964702					8.32643	8.13717	8.91801	0.912442	3.26216	-8.97083	9.01354	-0.995262					10.3686	3.29038	7.22212						-3.29038	-6.11648	6.68859	-0.914466	-1.16671	-5.93142	6.51241	-0.910788	-6.21607	-3.6539	6.83232	-0.534796	-1.58738
50									5.07888	-8.88482	8.91715	-0.996374					8.47992	7.84176	8.29694	0.945139	3.71789	-8.82615	8.95185	-0.985959					10.6007	3.13313	6.38396						-2.9499	-5.78849	6.81991	-0.848762	-1.21328	-5.95402	6.71492	-0.886684	-4.94165	-3.77416	7.17803	-0.525793	-2.1254
50.2									5.52175	-8.58556	8.82513	-0.972854					8.26402	7.93486	8.40251	0.944344	4.47544	-8.88261	9.04437	-0.982115					9.43028	1.26364	6.19233						-2.67479	-6.11871	6.93229	-0.882639	-1.79477	-6.58725	7.1442	-0.922042	-5.3181	-4.83625	7.68903	-0.628982	-2.28422
50.4									5.49891	-8.74887	8.81654	-0.992325					9.22209	8.12133	8.7613	0.926955	4.64333	-8.78418	9.05222	-0.97039					9.81715	2.30093	6.50474						-2.03874	-6.80207	7.45736	-0.912129	-2.05033	-7.01743	7.18191	-0.977098	-5.74016	-3.25703	6.96952	-0.467325	-1.49242
50.6									5.87039	-8.89714	8.96155	-0.992813					9.60209	8.80439	9.17815	0.959277	4.30979	-8.6164	8.67773	-0.992933					10.3882	2.2977	5.97123						-1.96592	-5.6964	6.12321	-0.930295	-1.70413	-6.79858	7.15893	-0.949665	-4.89011	-3.54098	6.81301	-0.519738	-1.47986
50.8									5.86473	-8.99667	9.04277	-0.994902					8.98746	7.47272	8.0566	0.927528	4.65314	-8.68947	8.79854	-0.987604					9.91807	2.64566	6.09922						-3.46988	-5.1402	5.59467	-0.918767	-1.40354	-6.041	6.84673	-0.882318	-5.24434	-4.07127	6.84761	-0.594554	-1.47862
51									6.03912	-9.02814	9.14771	-0.986929					10.2778	7.53297	7.58793	0.992758	3.83539	-8.66894	8.75188	-0.990523					9.65497	2.27334	5.5926						-3.1165	-5.84004	6.22059	-0.938825	-0.787804	-6.54694	7.03443	-0.930699	-6.15165	-3.0619	7.50984	-0.407718	-0.908687
51.2									5.46072	-8.66265	8.75609	-0.989329					9.49575	8.62996	9.04009	0.954631	4.49412	-8.92103	9.03241	-0.987669					10.0062	3.50486	6.53075						-3.13569	-5.57202	6.02262	-0.925182	-1.04916	-6.22932	6.70407	-0.929184	-5.6064	-3.05136	7.23883	-0.421526	-1.47734
51.4									5.51947	-8.72818	8.90853	-0.979755					9.46015	8.16429	8.25068	0.98953	4.39015	-8.86803	8.94943	-0.990905					9.71831	2.92627	6.13151						-3.0341	-5.87481	6.30029	-0.932467	-1.8513	-5.85121	6.3251	-0.925079	-5.0466	-3.08936	6.92256	-0.446275	-1.28064
51.6									5.84251	-8.89483	9.07747	-0.97988					8.22361	8.17944	8.55032	0.956623	4.36009	-8.88255	8.95402	-0.992019					10.3933	4.01587	6.8537						-2.42446	-5.45598	6.04749	-0.90219	-2.14303	-5.98009	6.56805	-0.910483	-5.52198	-2.86791	7.06127	-0.406147	-0.914828
51.8									5.46515	-8.80407	8.83118	-0.99693					7.11301	7.03121	8.02198	0.876492	4.13869	-8.92108	8.9927	-0.992036					11.1497	5.77287	6.83511						-1.79147	-5.58368	6.42826	-0.868613	-1.65525	-6.21223	6.63564	-0.936192	-5.36934	-3.11648	7.16902	-0.434715	-2.06173
52									5.33203	-8.86143	9.10456	-0.973296					9.51497	8.64945	8.86618	0.975556	4.19096	-8.83017	9.03982	-0.976808					10.6853	4.44795	7.35372						-1.93892	-6.10692	6.39091	-0.955564	-1.61795	-6.35445	6.78643	-0.936346	-5.61677	-3.43749	6.76173	-0.508374	-1.22186
52.2									5.90369	-8.60299	8.91991	-0.96447					9.13235	8.64895	8.68339	0.996033	4.50316	-8.85759	9.09183	-0.974236					10.9997	4.08488	6.58858						-2.87472	-5.07909	6.7202	-0.755795	-1.92462	-6.63077	7.096	-0.934438	-4.96911	-4.57183	7.03386	-0.649975	-1.08928
52.4									4.73495	-8.67003	8.71175	-0.995211					8.90578	8.06624	8.59248	0.938756	4.07929	-8.40934	8.64159	-0.973124					10.9214	3.0129	6.08644						-3.23905	-5.19474	6.96185	-0.746171	-1.82498	-6.49899	6.61766	-0.982066	-4.65392	-4.36026	6.93537	-0.628699	-0.900441
52.6									5.48344	-9.19311	9.38281	-0.979782					9.74883	8.54228	8.88004	0.961965	4.15202	-8.12637	8.41034	-0.966236					10.0707	3.79155	6.87085						-3.48514	-5.61649	7.07081	-0.794321	-1.95826	-6.33472	6.75999	-0.93709	-5.06494	-3.7695	7.00162	-0.538376	-1.70718
52.8									5.10238	-8.46264	8.57446	-0.986959					7.63474	7.27553	7.75548	0.938115	4.33426	-8.61556	8.85208	-0.973281					10.6076	3.59185	6.23289						-3.65739	-5.40343	6.90538	-0.782495	-1.67996	-6.24599	6.46844	-0.965611	-5.15039	-3.27884	7.13756	-0.459379	-1.72816
53									5.81246	-8.9177	9.17689	-0.971756					8.04397	8.14466	8.30062	0.98121	3.77602	-8.9263	9.04118	-0.987294					9.8283	3.52624	6.71449						-3.81877	-6.06626	7.38939	-0.820942	-2.39514	-6.88286	7.19939	-0.956034	-4.88952	-3.32853	6.79428	-0.489901	-1.61008
53.2									5.0732	-8.82526	9.04781	-0.975403					6.97453	7.06043	7.74787	0.911273	4.05382	-8.35467	8.55991	-0.976023					9.97711	3.35181	6.93616						-2.60421	-5.84636	7.36423	-0.793886	-1.714	-7.20529	7.4481	-0.9674	-4.82699	-3.67597	6.9128	-0.531762	-2.47858
53.4									5.30293	-8.26981	8.58981	-0.962746					7.57915	8.22718	8.52826	0.964695	4.33469	-8.65272	8.87947	-0.974463					9.79775	2.96692	6.04131						-3.03098	-4.82479	6.96632	-0.692588	-2.08771	-6.37682	6.72558	-0.948144	-5.36778	-4.67592	7.05478	-0.662801	-1.52822
53.6									5.19568	-9.27939	9.53165	-0.973535					8.26292	8.07637	8.57355	0.94201	4.3574	-9.46726	9.6398	-0.9821					10.4862	3.086	6.1219						-3.36851	-5.53841	6.92026	-0.800318	-2.70192	-6.29061	6.6396	-0.947437	-4.64844	-3.86649	7.00953	-0.551604	-1.17265
53.8									5.18091	-8.43749	8.77215	-0.96185					8.37369	8.4643	8.6602	0.97738	4.2657	-8.38193	8.61211	-0.973272					9.5804	2.93755	7.23358						-4.27257	-5.79215	7.40072	-0.782647	-2.26648	-7.14837	7.46976	-0.956974	-4.9289	-4.45044	7.01367	-0.634538	-1.02635
54									4.98313	-9.0031	9.1861	-0.980079					8.07593	8.35346	8.89294	0.939336	4.04495	-8.67251	8.8537	-0.979535					10.5689	2.12408	6.06971						-4.16795	-4.0361	5.94819	-0.678542	-1.59383	-5.57659	6.29294	-0.886166	-4.71035	-3.97678	7.04731	-0.564298	-1.40279
54.2									5.24254	-8.59556	8.98084	-0.9571					7.63613	6.50371	7.64867	0.850306	4.83744	-8.85422	9.12727	-0.970083					11.2283	2.73012	6.29512						-3.44583	-5.30542	6.88795	-0.770246	-1.78018	-5.54651	6.19282	-0.895636	-4.52014	-3.89472	6.96987	-0.558794	-2.30926
54.4									5.53124	-9.43855	9.69318	-0.973731					8.32326	7.5958	7.85543	0.966949	4.71897	-8.70742	9.02089	-0.965251					11.2739	3.17281	5.48395						-4.18299	-6.28075	7.78863	-0.8064	-1.89694	-6.09422	6.44454	-0.945641	-4.47233	-4.45151	6.94415	-0.641045	-2.48893
54.6									5.59528	-8.91538	9.22491	-0.966446					7.37762	7.27485	7.50745	0.969017	4.25793	-8.76969	9.15189	-0.958237					11.6392	3.40346	5.76185						-3.18214	-4.745	6.97013	-0.680762	-2.10048	-5.67777	6.37461	-0.890686	-5.0638	-3.89899	6.62907	-0.588165	-2.25718
54.8									5.09843	-8.55831	8.8142	-0.970968					6.66908	6.9134	6.97756	0.990805	4.45653	-8.35854	8.72519	-0.957979					11.1033	3.51845	6.11895						-3.6579	-5.88305	7.04456	-0.83512	-2.15068	-5.58705	6.19496	-0.90187	-5.24723	-4.24139	6.77696	-0.625854	-2.50292
55									5.4345	-8.85872	9.33781	-0.948693					6.81118	6.38296	6.39104	0.998736	4.36057	-8.78285	8.95102	-0.981212					11.2035	4.04531	6.18235						-3.53223	-6.64961	7.85878	-0.846138	-2.09373	-5.90942	6.5896	-0.896779	-5.69215	-4.31987	6.82115	-0.633305	-1.93589
55.2									5.18325	-8.68096	9.05451	-0.958744					6.69955	6.24176	6.24697	0.999166	4.49191	-8.44892	8.63496	-0.978455					10.3504	3.32259	6.09373						-3.74756	-5.65657	7.32781	-0.771932	-2.65587	-5.81236	6.39658	-0.908666	-5.95545	-3.5652	7.02992	-0.507146	-1.75729
55.4									5.53787	-8.87631	9.13649	-0.971523					7.5115	5.98217	6.35308	0.941617	4.38355	-8.65442	8.81639	-0.981629					9.90835	3.55577	7.16441						-3.25722	-4.9021	7.37559	-0.664639	-2.62845	-5.81485	6.47052	-0.898668	-5.71708	-3.05117	6.96164	-0.438283	-2.83558
55.6									5.70958	-8.74349	8.96214	-0.975602					7.12032	6.48387	6.57312	0.986422	4.34605	-9.01736	9.21975	-0.978048					10.2353	5.06884	7.7893						-3.7135	-5.05577	7.45703	-0.677987	-2.67513	-6.09689	6.72982	-0.905951	-5.48596	-2.97447	6.89865	-0.431167	-2.42778
55.8									5.25974	-8.63088	8.94903	-0.964448					6.99514	5.97836	6.29166	0.950203	4.24366	-8.2936	8.58142	-0.96646					10.492	5.2497	7.55751						-2.81397	-4.7635	6.76233	-0.704416	-2.32961	-5.78032	6.38119	-0.905837	-4.53976	-3.44481	7.0409	-0.489257	-2.01258
56									5.31521	-8.98428	9.31297	-0.964706					7.04703	6.23728	6.50289	0.959156	4.29963	-8.84169	9.14822	-0.966493					10.7792	4.05712	6.90767						-3.46306	-5.49684	7.62909	-0.720511	-2.12191	-5.75047	6.53945	-0.87935	-4.44485	-2.41436	6.61691	-0.364877	-2.96655
56.2									5.99471	-8.85765	9.3116	-0.951249					7.04423	6.38333	6.59127	0.968452	3.66923	-8.88406	9.18233	-0.967517					10.171	4.56649	7.13757						-3.38864	-5.75502	7.50088	-0.767246	-1.7714	-5.49883	6.22931	-0.882735	-5.1423	-3.50373	7.0006	-0.50049	-2.10184
56.4									6.04461	-8.53599	8.94279	-0.954511					6.97205	6.33697	6.57341	0.964031	3.80946	-8.71454	9.06418	-0.961425					10.6739	5.08352	7.30238						-2.96935	-5.9524	7.58689	-0.784563	-2.59486	-6.1054	6.61655	-0.922746	-6.02139	-2.32321	6.58622	-0.352738	-1.50216
56.6									5.68778	-9.10102	9.40025	-0.968168					6.84109	6.22532	6.27821	0.991576	4.31667	-8.63417	8.8457	-0.976086					10.9825	5.08687	7.5005						-3.54897	-5.38639	7.74813	-0.695186	-2.11461	-7.49133	7.96458	-0.940581	-5.90966	-2.49809	7.18557	-0.347654	-1.58158
56.8									5.62093	-8.85624	9.15617	-0.967243					6.99381	6.39458	6.54875	0.976458	4.4943	-8.97938	9.14548	-0.981838					10.9966	4.92322	7.33835						-3.45496	-5.49217	7.12948	-0.770346	-2.36262	-7.34727	7.7567	-0.947217	-6.33322	-3.24755	6.85041	-0.474067	-1.14888
57									5.74063	-8.59536	9.02423	-0.952475					6.98538	6.37241	6.5841	0.967848	4.63937	-8.82152	8.95424	-0.985178					11.1379	4.40716	7.48475						-2.74875	-4.02978	6.92524	-0.581897	-2.25328	-7.23236	7.58789	-0.953145	-6.58012	-2.44171	7.01907	-0.347867	-2.04281
57.2									6.16357	-8.19826	8.80437	-0.931158					7.3395	6.37766	6.45546	0.987948	4.20822	-8.9404	9.19743	-0.972054					12.0329	5.89999	7.22664						-2.02098	-4.64649	6.65301	-0.698404	-1.77405	-6.7216	6.97555	-0.963594	-6.4079	-2.76491	6.79412	-0.406956	-2.2589
57.4									5.6996	-7.92766	8.65977	-0.915458					7.12617	6.58076	6.69304	0.983224	4.46394	-8.79916	9.03436	-0.973966					11.6687	4.35219	5.87498						-2.62667	-4.38291	7.04339	-0.622272	-2.21354	-7.91805	8.13363	-0.973496	-6.21912	-2.98994	6.73912	-0.443669	-2.91914
57.6									5.3849	-8.95969	9.49344	-0.943778					7.10848	6.19606	6.53612	0.947972	4.36827	-8.93767	9.09397	-0.982812					11.7954	5.60168	6.29624						-2.11869	-4.31178	7.15136	-0.602931	-1.50405	-7.63618	7.80295	-0.978627	-6.3333	-2.49576	6.79081	-0.367521	-2.4266
57.8									5.49847	-8.78978	9.24479	-0.950782					7.1423	5.63612	6.09603	0.924556	4.31306	-8.3049	8.66147	-0.958832					12.5479	6.01807	6.50995						-2.76226	-5.63077	6.99462	-0.805014	-2.12717	-7.5271	7.95127	-0.946653	-6.0592	-3.29723	6.80114	-0.484805	-1.70083
58									5.26845	-8.92547	9.34359	-0.955251					6.43849	6.10041	6.38739	0.955071	4.13036	-8.5323	9.00127	-0.947899					12.3062	5.8001	6.42182						-3.08795	-5.70139	7.75903	-0.734807	-2.21023	-7.16568	7.54321	-0.949951	-5.88522	-2.99749	6.83848	-0.438327	-0.929374
58.2									4.97203	-8.49506	8.90763	-0.953683					6.36599	5.76323	6.36902	0.904885	3.81717	-8.96411	9.18641	-0.975801					12.8022	5.67227	6.12365						-2.50467	-5.41876	7.77651	-0.696811	-2.23489	-7.74348	8.05119	-0.961781	-5.55525	-3.04913	6.75715	-0.451245	-2.01967
58.4									5.33516	-8.6778	8.91497	-0.973397					6.07404	6.27626	6.65772	0.942703	3.61592	-8.81081	9.05835	-0.972672					12.0111	5.66706	6.39389						-3.28175	-5.7524	7.44285	-0.772875	-2.29395	-7.61382	7.752	-0.982174	-6.24689	-3.12324	6.86916	-0.454676	-2.08659
58.6									5.77982	-8.53735	9.03716	-0.944693					6.85386	6.48252	6.54614	0.990281	3.74022	-8.91702	9.07532	-0.982557					12.4625	4.15891	5.84213						-2.66692	-5.48128	7.02535	-0.780214	-2.43068	-7.28584	7.82335	-0.931294	-6.32725	-2.15067	6.84673	-0.314116	-2.55924
58.8									5.69968	-8.56152	8.98169	-0.953219					7.23492	6.27377	6.38365	0.982786	3.79161	-8.75342	9.01797	-0.970665					12.3459	4.30351	5.77201						-2.53249	-5.29593	7.06154	-0.749967	-1.81386	-7.1527	7.48049	-0.956181	-6.0904	-2.77331	6.85252	-0.404714	-2.60287
59									5.61393	-8.35532	8.68842	-0.961662					6.0776	6.93158	7.11558	0.974141	4.40441	-8.62847	8.91127	-0.968265					12.3729	3.84228	5.75403						-2.00576	-5.29862	7.4805	-0.708325	-1.60189	-6.16328	6.66117	-0.925254	-6.75418	-1.95727	6.87818	-0.284562	-3.23208
59.2									5.38442	-8.25993	8.71782	-0.947477					6.80955	7.37643	7.57077	0.97433	3.84684	-8.98747	9.05849	-0.992159					13.1815	4.30078	5.66586						-1.85285	-4.35372	7.21475	-0.603447	-1.70873	-6.64584	7.01341	-0.947591	-6.40462	-2.26709	6.96642	-0.325431	-2.46916
59.4									5.86572	-8.37644	8.87472	-0.943854					7.07546	7.96159	8.12895	0.979412	4.09524	-8.80087	9.04965	-0.97251					12.7731	4.64823	5.94322						-1.34118	-5.59801	7.46783	-0.749616	-1.21977	-6.93287	7.28203	-0.952051	-5.8598	-3.10706	7.17147	-0.433253	-2.44732
59.6									5.64958	-8.79598	9.05126	-0.971797					7.17978	7.20543	7.65923	0.940752	4.09196	-8.68447	8.9924	-0.965757					12.2544	4.86073	6.26791						-2.02521	-4.8842	6.99207	-0.698535	-1.35549	-6.89009	7.20679	-0.956055	-6.47414	-3.07846	6.92219	-0.444723	-2.67056
59.8									5.57062	-8.26766	8.56337	-0.965469					7.66067	6.33933	6.57993	0.963434	4.45373	-8.72629	9.13849	-0.954894					12.4241	4.41431	6.40899						-2.42988	-4.26783	6.90049	-0.618482	-1.37996	-6.47738	6.85616	-0.944754	-6.97803	-2.55823	7.0043	-0.365237	-2.32332
60									6.68026	-8.29696	8.55006	-0.970398					8.14478	7.12732	7.21481	0.987875	4.54304	-8.75699	9.09536	-0.962797					11.2904	3.19345	5.85589						-2.21722	-4.29241	7.03587	-0.610075	-2.27463	-7.37938	7.59286	-0.971884	-7.0873	-1.95187	6.93373	-0.281503	-3.04541
60.2									6.0948	-8.82628	9.084	-0.97163					7.58078	6.56523	6.7231	0.976519	4.31274	-9.2034	9.53133	-0.965595					11.703	5.02137	7.60034						-2.83792	-5.05527	7.58904	-0.666128	-1.61408	-7.30053	7.65557	-0.953624	-7.09186	-2.66515	7.00981	-0.380203	-2.49388
60.4									6.32704	-8.47567	9.04054	-0.937518					8.79435	6.82314	7.14039	0.955569	3.86466	-9.09465	9.43196	-0.964238					12.2641	5.86413	6.68259						-2.58422	-5.39597	7.40356	-0.728835	-1.76647	-7.37663	7.71441	-0.956214	-6.24786	-2.29576	7.17761	-0.31985	-1.93725
60.6									5.57542	-7.99703	8.25422	-0.968842					9.49074	7.39752	7.50135	0.986158	4.27572	-8.87805	9.21924	-0.962991					12.9548	5.6133	6.51844						-3.78628	-5.92686	7.14305	-0.829737	-1.42018	-7.06189	7.50235	-0.941291	-6.06188	-3.19613	6.99802	-0.456719	-2.03785
60.8									6.03385	-8.73452	8.9541	-0.975477					8.93407	7.72874	7.89252	0.979249	4.27933	-8.83607	9.25812	-0.954413					10.7365	4.85572	6.47788						-1.65833	-5.22469	7.6127	-0.686312	-1.85964	-6.61279	6.88325	-0.960707	-6.5782	-1.45192	6.99245	-0.20764	-1.65419
61									5.8871	-8.77001	8.87635	-0.98802					8.75113	8.07615	8.14845	0.991126	4.31581	-8.83462	9.1107	-0.969697					10.2419	3.56516	6.07713						-2.0588	-5.32532	7.00425	-0.760299	-1.96398	-7.24498	7.52044	-0.963372	-6.57287	-2.18071	7.37114	-0.295845	-2.64098
61.2									6.11525	-8.67077	8.72092	-0.994249					8.65912	6.68619	6.92892	0.964969	3.88218	-9.01378	9.36072	-0.962936					10.0738	3.16372	5.93822						-2.46316	-5.07251	7.06119	-0.718366	-1.70118	-7.44524	7.86744	-0.946336	-6.13257	-2.03132	6.90292	-0.294269	-2.38496
61.4									6.04694	-8.18104	8.32353	-0.982882					9.35338	6.87828	7.20736	0.954341	4.16079	-8.95339	9.0942	-0.984516					10.3566	3.01058	6.1519						-2.52838	-4.91901	6.7319	-0.730701	-0.555759	-6.35775	6.80425	-0.934379	-4.81241	-2.6561	7.02009	-0.378357	-2.51412
61.6									5.49712	-8.31194	8.37554	-0.992407					8.96666	5.61488	5.96439	0.941401	4.1074	-9.02615	9.113	-0.99047					11.1304	3.46901	6.11485						-2.28614	-5.23636	7.35573	-0.711875	-2.30829	-7.13419	7.30052	-0.977217	-4.74695	-2.56507	6.78947	-0.377801	-1.78879
61.8									5.8998	-9.04613	9.14416	-0.98928					9.76018	6.48189	6.75479	0.959599	4.49677	-9.2393	9.3104	-0.992364					10.1071	2.76122	5.83511						-2.7339	-5.26082	7.18693	-0.731998	-1.94014	-6.9735	7.06817	-0.986607	-4.59504	-2.58666	6.90417	-0.374652	-1.54757
62									5.85218	-8.76268	8.89901	-0.98468					9.16691	5.76385	5.93567	0.971052	4.01414	-9.03073	9.21621	-0.979875					10.519	3.12279	5.84733						-2.66526	-5.19505	7.86317	-0.660681	-2.49867	-7.2261	7.5337	-0.95917	-4.77477	-1.93901	6.76332	-0.286695	-1.79557
62.2									5.68787	-8.91916	8.96378	-0.995022					9.19849	6.04897	6.20686	0.974562	3.84987	-9.23849	9.32408	-0.990821					10.7706	2.96603	6.15418						-2.31907	-5.05323	7.60263	-0.664668	-2.27649	-8.48676	8.54944	-0.992668	-4.75759	-1.86297	6.62815	-0.28107	-1.86785
62.4									5.96495	-9.06862	9.1631	-0.989689					9.8874	5.91548	6.28881	0.940637	4.30719	-8.93156	9.12695	-0.978592					10.5509	2.52435	5.83258						-2.58287	-4.67324	7.34189	-0.636518	-1.78842	-7.86277	8.0633	-0.97513	-4.75972	-1.43312	6.79306	-0.210968	-2.02729
62.6									5.7753	-8.06621	8.17454	-0.986748					9.0114	6.15792	6.38321	0.964706	4.16699	-8.6378	8.78817	-0.982888					10.3998	2.93545	6.15098						-2.83778	-5.36205	7.40107	-0.724496	-2.24689	-7.65993	7.75088	-0.988265	-5.06065	-2.51318	6.60153	-0.380696	-2.77298
62.8									4.99724	-8.43718	8.52687	-0.989482					9.26751	5.516	5.9248	0.931002	4.38603	-8.70699	8.89616	-0.978735					10.2704	3.77605	7.14833						-2.32591	-4.86756	7.21596	-0.674555	-2.04214	-7.88211	7.96997	-0.988977	-4.79482	-2.40493	6.68419	-0.359795	-2.91762
63									5.42736	-8.50249	8.62753	-0.985508					9.53488	6.10571	6.28034	0.972194	3.68965	-8.58315	8.84337	-0.970575					10.5968	2.85227	5.81696						-1.96887	-5.30434	7.219	-0.734776	-2.01589	-7.7666	7.78798	-0.997255	-5.88513	-3.50289	7.00009	-0.500406	-2.80184
63.2									5.7043	-8.68322	8.89407	-0.976293					8.21033	5.90871	5.94606	0.993718	3.84433	-8.30801	8.7605	-0.948349					9.99925	2.84378	5.98302						-2.21653	-4.45774	7.24628	-0.615176	-2.61615	-7.60358	7.70065	-0.987394	-6.55769	-2.39827	6.75535	-0.355018	-2.61664
63.4									5.99003	-8.44209	8.48808	-0.994582					8.27711	5.29437	5.77542	0.916708	3.6963	-8.36265	8.80332	-0.949943					10.7008	2.79772	5.94978						-2.35496	-4.90363	7.23144	-0.6781	-2.09911	-7.78107	7.78736	-0.999194	-4.73518	-3.06933	6.97823	-0.439844	-3.08366
63.6									5.70173	-8.63064	8.72576	-0.989099					6.99972	5.67586	5.95273	0.95349	4.05484	-8.76563	9.20425	-0.952346					10.7293	2.68973	5.92013						-1.97337	-5.52028	7.47166	-0.738829	-2.96739	-7.94676	7.96418	-0.997812	-5.17764	-2.67488	6.80575	-0.393033	-2.91047
63.8									5.58649	-8.60076	8.76648	-0.981096					7.14006	6.14277	6.43112	0.955163	3.95557	-8.56803	8.86718	-0.966263					11.154	3.25754	6.49886						-2.34651	-5.20973	7.73684	-0.673366	-2.43885	-7.87415	7.91786	-0.994479	-4.80116	-2.35856	6.68058	-0.353047	-3.12948
64									5.07518	-9.19806	9.23608	-0.995884					6.93273	6.69399	6.87819	0.973221	3.69811	-8.63336	9.04313	-0.954687					10.0972	2.60156	6.81601						-1.96248	-5.03524	7.22827	-0.696603	-2.39862	-7.7679	7.77589	-0.998971	-4.92539	-3.47364	6.73666	-0.515633	-2.52674
64.2									5.24641	-9.28209	9.43474	-0.98382					6.9593	6.26725	6.38084	0.982198	4.08226	-8.65566	8.7958	-0.984067					10.399	2.97578	6.17395						-2.88456	-5.36158	7.41516	-0.723056	-2.54349	-8.07591	8.09602	-0.997516	-5.02251	-3.01232	6.75335	-0.446048	-2.63054
64.4									5.6618	-9.12003	9.27465	-0.983328					7.09668	6.0132	6.38506	0.94176	3.9214	-8.64467	8.97193	-0.963523					10.4023	1.41251	5.72052						-2.89221	-5.13125	6.11702	-0.838848	-1.94166	-7.32058	7.34617	-0.996517	-5.62594	-4.0339	6.81283	-0.592104	-2.33205
64.6									5.55571	-8.77736	9.058	-0.969018					6.71992	6.22527	6.32765	0.983821	3.80974	-8.63242	8.75052	-0.986503					10.8231	1.82093	5.95268						-2.47617	-5.54612	7.76976	-0.713808	-2.25189	-7.78596	7.79454	-0.998899	-5.29032	-2.63302	6.91171	-0.38095	-2.8767
64.8									5.52384	-8.90707	8.95541	-0.994603					6.98383	6.61481	6.66052	0.993137	3.76197	-8.73118	8.91976	-0.978858					11.1786	2.62801	5.81451						-2.66575	-5.97691	7.68489	-0.777749	-1.6043	-7.06883	7.19044	-0.983087	-4.71305	-3.78303	6.77867	-0.558079	-1.32672
65									5.39803	-8.74859	8.97177	-0.975125					6.66539	6.54997	6.65362	0.984422	3.90575	-8.77621	9.07807	-0.966748					11.0755	2.77409	5.90879						-2.61504	-5.76904	7.11551	-0.81077	-1.41743	-5.90424	6.23063	-0.947615	-5.20269	-3.66972	6.89437	-0.532277	-2.26213
65.2									5.65907	-8.94159	9.11956	-0.980485					7.35606	6.2562	6.56655	0.952738	3.46373	-8.77253	9.21784	-0.95169					10.4023	3.77039	6.57962						-2.06738	-5.93128	7.1729	-0.826902	-0.770322	-6.40955	6.73722	-0.951366	-6.09065	-4.11342	6.88418	-0.597518	-2.21685
65.4									5.43061	-8.46031	8.87644	-0.95312					6.87573	6.4063	6.58541	0.972802	4.13398	-8.95136	9.3347	-0.958934					10.5315	2.84169	5.97112						-2.31865	-5.8568	7.17106	-0.816727	-1.37548	-6.63181	6.78371	-0.977607	-5.97823	-3.85242	6.69454	-0.575457	-1.84625
65.6									4.77167	-9.04947	9.21899	-0.981613					7.07796	6.22517	6.43366	0.967594	3.48597	-8.80312	8.96664	-0.981764					11.1102	3.76938	6.3099						-3.08123	-6.93234	7.92631	-0.874599	-1.85978	-7.53757	7.66211	-0.983747	-6.05492	-4.26974	7.18997	-0.593847	-2.45317
65.8									5.35909	-9.20679	9.41225	-0.978171					5.85926	6.82412	6.82516	0.999848	3.64929	-9.02847	9.41965	-0.958472					10.9887	3.73528	5.98586						-2.5062	-5.09711	6.36848	-0.800366	-1.36751	-6.58065	6.79527	-0.968417	-5.54741	-3.32233	6.91471	-0.480473	-2.20903
66									5.08425	-8.87954	9.02813	-0.983542					7.72295	6.95142	7.28959	0.953609	3.89734	-8.75949	9.03181	-0.969849					10.8863	3.87784	6.20658						-3.10668	-5.84849	7.17758	-0.814827	-1.23202	-6.66028	6.96119	-0.956774	-5.87754	-3.80185	7.21651	-0.526827	-2.22303
66.2									5.06903	-8.87359	9.04503	-0.981047					7.33272	6.5644	7.00539	0.93705	3.90977	-8.53608	9.06465	-0.941688					11.0579	4.73336	7.16014						-2.52849	-5.85507	7.92305	-0.738992	-1.44958	-6.74549	6.97442	-0.967176	-6.18143	-4.05774	7.2658	-0.558471	-2.0195
66.4									4.80132	-9.00134	9.13246	-0.985642					6.68793	6.83391	7.30873	0.935033	3.70405	-8.66458	9.00933	-0.961733					10.3184	3.05522	5.75652						-3.60445	-6.46481	7.71681	-0.837757	-1.23774	-6.56549	6.74536	-0.973334	-6.51085	-3.89616	7.00579	-0.556135	-1.92534
66.6									4.94572	-8.80418	9.06761	-0.970949					7.35066	6.74428	7.05535	0.95591	3.5645	-9.13296	9.51264	-0.960086					10.8188	3.86251	6.84984						-2.38937	-5.62303	7.58211	-0.741618	-1.70704	-7.57549	7.65431	-0.989703	-6.52067	-4.20296	7.0559	-0.595666	-2.20022
66.8									5.55993	-8.86354	9.1445	-0.969276					7.59705	6.69404	7.28881	0.9184	3.75884	-9.00517	9.34923	-0.9632					10.5832	3.44065	5.90668						-2.66058	-6.73133	8.28737	-0.812239	-1.86834	-6.89484	7.05661	-0.977076	-6.02245	-3.60312	6.97175	-0.516817	-1.39318
67									5.16635	-9.32794	9.49163	-0.982754					7.76951	6.89558	7.42565	0.928616	4.05204	-8.75987	9.0624	-0.966617					10.1959	3.42592	6.07696						-3.5974	-6.50848	7.37037	-0.88306	-2.53261	-7.84581	7.86538	-0.997511	-5.35534	-4.14341	7.37938	-0.561486	-1.90132
67.2									4.55526	-9.23865	9.29377	-0.99407					7.92422	6.8353	7.19825	0.949578	4.15128	-8.81857	9.09739	-0.969352					10.1872	3.73155	6.47396						-2.69914	-6.131	7.66744	-0.799615	-1.70126	-7.44924	7.49845	-0.993438	-5.88077	-4.74119	6.97784	-0.679464	-2.00713
67.4									5.03537	-8.95114	8.99607	-0.995005					7.60374	6.77905	7.2834	0.930754	4.24273	-8.82006	9.12145	-0.966958					10.417	2.29476	6.09675						-2.82537	-6.00647	7.26401	-0.826881	-2.50558	-7.97368	7.97854	-0.999391	-5.85	-4.7312	7.06881	-0.669307	-1.90067
67.6									4.92699	-8.88025	8.88764	-0.999168					6.84009	6.7692	7.18692	0.941877	3.5098	-9.13265	9.29775	-0.982243					11.3358	2.45287	6.10353						-3.27362	-6.51793	7.64114	-0.853006	-2.29499	-7.88632	8.01888	-0.983469	-5.97079	-4.5314	7.34477	-0.616957	-2.07857
67.8									4.63203	-7.64833	8.12352	-0.941504					6.84716	7.14818	7.79577	0.916931	3.42221	-8.96881	9.35105	-0.959123					10.14	2.03236	6.03485						-2.52905	-6.31018	7.56063	-0.834611	-2.52971	-8.26225	8.28434	-0.997333	-6.46568	-3.66808	7.32574	-0.500711	-1.96698
68									5.17116	-7.59963	7.97469	-0.952968					6.48913	6.80274	7.36835	0.923238	3.48869	-8.69176	9.0831	-0.956915					10.5946	2.87058	5.91087						-3.16333	-7.19749	8.35581	-0.861376	-2.1662	-8.00603	8.15351	-0.981912	-7.15095	-3.80516	7.02404	-0.541734	-2.05221
68.2									5.39426	-8.46097	9.02581	-0.937419					6.99897	7.07925	7.87959	0.898429	3.79847	-8.79933	9.10478	-0.966452					11.0083	3.35097	6.65664						-2.62577	-6.53272	7.44825	-0.87708	-2.37415	-7.52862	7.62158	-0.987804	-6.49556	-3.48152	6.8652	-0.507126	-1.97603
68.4									5.60097	-8.7889	9.07694	-0.968267					8.06966	7.3133	8.50467	0.859915	3.9997	-8.48702	8.75418	-0.969482					11.8987	4.51698	7.33943						-2.92712	-6.15675	7.48484	-0.822563	-3.12188	-7.40047	7.59203	-0.974768	-6.37821	-3.61593	6.95396	-0.519981	-2.07729
68.6									5.94531	-8.4879	8.86507	-0.957455					7.6332	7.28637	8.27947	0.880053	4.30081	-8.57109	9.08618	-0.94331					11.0035	2.41535	6.43447						-3.26793	-6.565	7.64058	-0.859228	-1.55516	-7.844	7.90459	-0.992334	-7.43674	-3.28748	6.7876	-0.484337	-2.56939
68.8									5.39461	-8.68006	8.95161	-0.969665					7.70901	7.49853	8.28366	0.90522	4.18763	-8.7888	9.37619	-0.937353					11.0096	4.01386	7.68466						-2.443	-7.15932	7.92292	-0.903622	-1.43648	-7.22117	7.27993	-0.991928	-6.43532	-3.91623	6.93614	-0.564613	-2.00251
69									5.91776	-8.57604	8.97164	-0.955905					8.05127	7.75561	8.5375	0.908418	3.89485	-8.46723	8.84152	-0.957668					10.7142	3.54894	6.78625						-2.78322	-5.93407	7.10747	-0.834905	-1.96527	-8.32645	8.35567	-0.996503	-5.7826	-3.96083	7.04783	-0.561992	-2.16823
69.2									5.77036	-8.63286	9.21682	-0.936641					7.76811	8.30904	8.86189	0.937615	3.72407	-8.51694	9.05124	-0.940969					11.3463	4.43728	7.33416						-2.94835	-6.46524	7.34182	-0.880605	-1.95079	-6.95924	7.08109	-0.982793	-6.42687	-4.13373	6.80531	-0.607427	-1.88476
69.4									5.47291	-8.6964	9.03926	-0.96207					7.89784	8.00226	8.58591	0.932023	4.07239	-8.55205	9.18729	-0.930857					10.6864	4.18923	7.35829						-2.78075	-5.07611	6.22068	-0.816005	-1.58391	-7.05518	7.26032	-0.971745	-5.68121	-3.95233	6.80485	-0.580811	-2.13845
69.6									5.96808	-8.4562	8.8147	-0.959329					8.9331	7.75815	8.32841	0.931529	3.54876	-8.09582	8.73798	-0.926509					10.2719	1.88328	6.19246						-3.34367	-5.76686	6.61131	-0.872273	-2.3534	-7.84581	7.85778	-0.998476	-6.60416	-3.88903	7.19581	-0.540457	-1.93407
69.8									5.2268	-8.78106	9.03204	-0.972213					8.71533	7.90767	7.98643	0.990138	3.18102	-8.21516	8.99012	-0.913799					9.7201	0.16272	5.82614						-3.42987	-6.32372	7.58253	-0.833985	-2.01019	-6.77092	6.86242	-0.986667	-6.45351	-4.79	6.8746	-0.696768	-1.91759
70									5.56395	-9.01195	9.28451	-0.970644					9.15226	7.45245	8.17542	0.911567	3.84424	-8.15031	8.96403	-0.909224					9.77831	2.21866	6.20329						-3.02451	-6.53593	7.65883	-0.853385	-1.72165	-7.2339	7.24322	-0.998713	-5.19428	-4.45184	6.9862	-0.637234	-1.95013
70.2									5.79466	-9.07068	9.26922	-0.978581					8.49775	7.97879	8.22374	0.970215	4.03109	-8.85	9.26688	-0.955013					9.99856	0.527302	5.86914						-2.97307	-5.86865	6.91726	-0.848407	-2.11467	-6.83339	6.9133	-0.988441	-5.75797	-4.50426	6.95204	-0.647904	-1.76195
70.4									5.62194	-8.90094	9.1796	-0.969643					8.39786	8.03091	8.20807	0.978416	3.68357	-8.42824	9.06688	-0.929563					10.6499	2.41294	6.16066						-2.94672	-5.43279	7.12667	-0.762318	-1.57646	-7.33108	7.57728	-0.967507	-5.99351	-3.95305	6.88319	-0.574305	-2.07661
70.6									5.99874	-8.86512	9.1687	-0.96689					8.7625	8.13458	8.68958	0.93613	4.44848	-7.90783	8.76703	-0.901997					9.76957	1.1879	5.69978						-2.87382	-5.83649	7.15308	-0.815941	-2.14114	-6.82791	7.01423	-0.973437	-5.43068	-3.99407	7.00659	-0.570044	-1.65713
70.8									5.8919	-8.49015	8.8781	-0.956302					8.81668	7.61423	7.95703	0.956919	3.43339	-7.85391	8.69186	-0.903595					9.96396	1.00146	6.37593						-3.10972	-5.31571	7.09863	-0.748836	-2.30598	-6.87805	7.00214	-0.982279	-5.90759	-4.25831	6.93392	-0.614128	-1.67611
71									5.53456	-8.80887	9.00023	-0.978739					7.84733	7.71334	8.17398	0.943646	3.91528	-8.09006	8.55979	-0.945124					10.756	1.60429	6.01133						-2.95926	-5.4474	7.33826	-0.742329	-2.70014	-7.55798	7.57763	-0.997407	-6.6789	-3.26209	6.99129	-0.466593	-1.62072
71.2									5.93211	-8.84026	9.01297	-0.980838					8.88782	7.99623	8.31239	0.961964	4.28922	-8.06845	8.50595	-0.948566					10.5531	0.816536	5.77723						-3.00765	-6.39543	8.09365	-0.790179	-2.36892	-7.33707	7.42185	-0.988578	-6.78132	-2.59091	6.98756	-0.370789	-1.84615
71.4									6.14371	-8.69222	8.90051	-0.976599					8.15032	7.99754	8.43679	0.947936	3.90798	-8.44725	8.9359	-0.945317					10.7185	2.0974	7.04053						-3.32036	-4.66202	6.69451	-0.696396	-1.71598	-6.94928	7.08507	-0.980835	-6.78166	-2.93184	6.90975	-0.424305	-2.35927
71.6									5.66598	-8.81637	8.96458	-0.983466					8.75902	7.37952	8.22813	0.896864	3.80922	-8.60291	9.19688	-0.935416					9.56491	1.02109	6.48704						-2.97907	-4.83908	7.15046	-0.676751	-1.49374	-7.47109	7.5123	-0.994513	-6.0713	-4.279	7.21448	-0.593113	-2.14956
71.8									5.81797	-9.13615	9.30195	-0.982176					9.09511	7.73371	8.40646	0.919973	3.67197	-8.12175	8.75819	-0.927332					10.0135	1.11228	6.18827						-3.17013	-5.15974	7.61525	-0.677553	-1.32388	-7.94779	7.96396	-0.99797	-5.97933	-4.18208	7.17142	-0.58316	-2.30071
72									5.9742	-8.62442	9.04362	-0.953646					8.219	7.96416	8.67442	0.918121	4.42411	-8.33554	8.88698	-0.93795					9.56371	1.07644	5.99166						-2.62439	-4.74781	6.77603	-0.700678	-1.1846	-7.84799	7.91256	-0.99184	-6.35563	-3.64908	7.07763	-0.515579	-1.56403
72.2									5.54033	-9.03249	9.22569	-0.979058					8.6992	7.65814	8.55961	0.894684	4.21658	-8.40867	8.83035	-0.952247					10.368	2.68669	7.06074						-3.63154	-6.53381	7.92852	-0.824089	-1.70399	-8.0488	8.06034	-0.998569	-5.95367	-4.11833	6.92638	-0.594586	-1.24911
72.4									5.67162	-8.80593	9.04771	-0.973277					8.94889	7.87666	8.47066	0.929875	3.54699	-8.28695	8.66354	-0.956532					10.2422	2.47398	6.95943						-3.36446	-5.55154	7.57838	-0.732549	-2.42966	-7.49041	7.54445	-0.992837	-6.07493	-4.58073	6.84688	-0.669025	-1.40535
72.6									5.81611	-8.44754	8.6631	-0.975118					8.95869	7.6091	8.29533	0.917275	3.97074	-8.41214	8.94362	-0.940574					10.5934	2.66757	7.22513						-2.46937	-4.71475	6.42936	-0.733315	-2.7623	-7.69036	7.77686	-0.988878	-5.80077	-4.44845	7.12605	-0.624252	-1.42421
72.8									6.09621	-8.66117	9.17661	-0.943831					8.78116	8.16388	8.48329	0.962348	3.89217	-8.44283	8.93666	-0.944741					9.94181	1.21063	6.18958						-3.28084	-4.36021	7.64693	-0.570191	-3.50205	-7.5399	7.58794	-0.993669	-6.29351	-4.4226	6.95813	-0.635602	-1.39753
73									5.50233	-8.93918	9.1664	-0.975212					8.80128	7.85394	8.60262	0.91297	4.1014	-8.76158	9.26719	-0.945441					9.39104	1.33016	5.9008						-3.21393	-5.6539	7.67167	-0.736983	-3.50364	-7.57733	7.7703	-0.975165	-6.75333	-3.47263	6.98957	-0.49683	-1.72448
73.2									5.60044	-8.73259	9.19645	-0.94956					9.13239	8.02477	8.58939	0.934265	4.03035	-8.73568	9.11378	-0.958513					10.1954	2.16173	6.34411						-3.68285	-6.31317	7.57307	-0.833634	-2.24318	-7.15896	7.19537	-0.99494	-6.0334	-4.66148	7.21777	-0.645834	-1.66883
73.4									5.79667	-8.79247	9.16512	-0.959341					8.75086	7.7658	8.06005	0.963492	3.54851	-8.26846	8.8059	-0.938969					10.5126	2.59348	6.86799						-2.68407	-5.89961	7.30584	-0.80752	-2.62425	-7.18226	7.26552	-0.988541	-5.744	-4.22276	7.20369	-0.586194	-1.84568
73.6									5.25262	-8.71106	9.07547	-0.959847					10.4703	8.90577	9.04886	0.984187	3.97863	-8.57396	8.94271	-0.958765					9.98922	1.44848	6.59474						-2.56277	-6.03225	6.93787	-0.869467	-2.85485	-7.72134	7.87791	-0.980126	-6.1435	-4.07233	6.85275	-0.594263	-1.85767
73.8									5.10088	-8.64544	9.092	-0.950884					8.98438	8.16646	8.47624	0.963453	3.5384	-9.06346	9.26524	-0.978222					10.0288	1.94166	6.92785						-2.4053	-5.15338	6.72947	-0.765793	-2.6417	-7.40397	7.57076	-0.97797	-5.79167	-3.8261	7.34088	-0.521205	-1.91305
74									5.24997	-9.20978	9.40222	-0.979532					8.68339	8.28041	8.51743	0.972172	3.09292	-9.13579	9.47686	-0.96401					9.76565	2.05033	6.45689						-3.20872	-6.3013	7.3457	-0.857822	-2.4613	-7.73166	7.86559	-0.982972	-6.12824	-3.98194	7.10174	-0.5607	-1.97642
74.2									5.44222	-9.33946	9.49173	-0.983958					9.57783	8.50287	8.9013	0.955239	3.70241	-8.49947	8.94218	-0.950492					9.70304	1.63154	6.14896						-2.87165	-6.36261	7.61604	-0.835421	-2.45572	-7.3492	7.40701	-0.992195	-6.61706	-3.47167	7.13362	-0.486663	-1.7073
74.4									5.55722	-8.8871	9.20746	-0.965207					9.21039	8.70983	9.07724	0.959524	3.96364	-8.31463	8.77639	-0.947385					10.0629	2.06461	6.09978						-2.52314	-6.28946	7.73944	-0.81265	-2.22296	-7.30219	7.32723	-0.996583	-5.98175	-3.90558	6.81328	-0.573231	-1.55085
74.6									5.83937	-8.6935	8.99511	-0.966469					8.96357	8.24684	8.82869	0.934096	4.47719	-8.36429	8.92577	-0.937094					9.85309	1.71276	5.77507						-3.02496	-6.71902	8.38944	-0.80089	-2.63254	-7.29982	7.39429	-0.987223	-5.90833	-4.19096	7.22612	-0.579974	-1.68992
74.8									5.3181	-8.77841	9.02927	-0.972217					9.38387	8.0537	8.1565	0.987396	4.39104	-8.07004	8.55035	-0.943825					10.4712	2.45726	6.85358						-2.32422	-6.53906	7.73405	-0.845489	-2.36652	-7.13777	7.31444	-0.975846	-5.80281	-4.36263	6.98905	-0.624209	-2.28255
75									5.2875	-8.70092	9.0158	-0.965075					9.29192	7.48437	7.68582	0.97379	3.93224	-8.36046	8.71433	-0.959392					10.5415	2.6994	6.40577						-2.56075	-5.53654	8.09167	-0.684227	-2.64743	-7.31537	7.44874	-0.982094	-5.64569	-3.82875	6.92018	-0.553273	-2.68176
75.2									5.27325	-8.5697	8.8754	-0.965556					9.21301	8.18191	8.3155	0.983934	4.05564	-8.4428	8.74287	-0.965678					11.2075	3.29704	6.53759						-2.56491	-6.34787	7.7511	-0.818964	-2.29618	-7.1266	7.27463	-0.979652	-5.51058	-3.96918	6.89582	-0.575592	-2.10379
75.4									5.2123	-8.42012	8.76826	-0.960295					9.0161	7.87347	8.41098	0.936094	4.04411	-8.35515	8.89342	-0.939475					9.76897	1.8298	6.11998						-2.94247	-5.42977	7.08693	-0.766166	-2.86808	-7.25335	7.45371	-0.97312	-5.68379	-3.87597	7.17612	-0.540121	-1.64759
75.6									5.29202	-8.39766	8.66571	-0.969068					8.78795	7.45571	7.83799	0.951227	3.59061	-8.477	8.98388	-0.943579					10.008	2.23073	6.23123						-3.08976	-5.42011	6.96559	-0.778126	-2.78093	-7.05925	7.23592	-0.975585	-6.37098	-4.25439	7.04498	-0.60389	-2.03935
75.8									5.49271	-8.33667	8.753	-0.952436					8.76139	8.42218	8.54899	0.985166	3.82743	-8.40872	8.81029	-0.95442					9.78652	0.465126	6.05642						-2.727	-5.63121	7.54553	-0.746297	-2.93572	-7.27566	7.58831	-0.958798	-5.89957	-4.31422	6.9678	-0.619165	-2.45598
76									5.80405	-8.6972	8.99309	-0.967098					8.85908	8.29272	8.57534	0.967043	4.05351	-8.6457	9.15211	-0.944668					10.6844	2.1411	7.36324						-2.50972	-6.26385	8.19605	-0.764252	-2.73881	-7.2625	7.55414	-0.961394	-5.50539	-4.90321	6.8364	-0.717221	-2.62984
76.2									5.79702	-9.03391	9.18984	-0.983032					9.50577	8.10771	8.29323	0.977631	4.06656	-8.5255	8.7137	-0.978402					10.4615	1.55578	6.71231						-3.44474	-6.07369	8.28975	-0.732674	-2.3647	-7.352	7.65578	-0.960321	-5.70286	-5.14114	6.96697	-0.737931	-2.28597
76.4									5.56736	-8.58359	8.95491	-0.958535					8.55937	7.78269	8.36226	0.930692	3.92329	-8.62232	8.95192	-0.963182					9.50183	0.77662	6.0443						-3.39424	-5.65218	8.29087	-0.681735	-1.80272	-7.16415	7.48364	-0.957308	-5.77426	-5.23308	6.8824	-0.760357	-1.83975
76.6									5.72751	-8.61776	9.17808	-0.938951					8.34425	8.40656	8.68927	0.967464	3.92949	-8.35932	8.86442	-0.943019					10.3239	2.25456	6.41865						-3.17437	-5.77558	6.99784	-0.825337	-2.61616	-7.21936	7.46136	-0.967566	-6.45458	-5.07709	7.13277	-0.711798	-2.30112
76.8									5.4333	-8.77559	9.17366	-0.956607					8.39593	8.47974	8.79689	0.963948	3.67524	-8.59989	8.96513	-0.95926					10.2648	2.87092	7.31459						-2.85966	-5.96163	7.35888	-0.810128	-2.09759	-7.13959	7.37986	-0.967442	-5.66717	-4.83605	6.75682	-0.715729	-2.01649
77									5.33544	-8.0984	8.57364	-0.944569					8.39286	8.70578	8.90414	0.977722	3.30596	-8.66595	8.99016	-0.963938					10.7127	3.55424	7.40804						-2.37935	-5.7794	7.13324	-0.810206	-1.967	-7.54106	7.83649	-0.962301	-5.69804	-4.2276	6.83968	-0.618098	-1.71412
77.2									6.14574	-8.73059	9.06376	-0.963242					8.40168	9.22614	9.43435	0.97793	3.96165	-8.74407	8.97272	-0.974517					9.62584	2.97585	7.0109						-2.94443	-5.73036	7.64151	-0.749898	-2.27787	-7.05457	7.34875	-0.959969	-5.62097	-4.28499	6.95857	-0.615786	-2.38479
77.4									5.68787	-8.38947	8.80165	-0.95317					8.59229	8.2954	9.02135	0.91953	4.32836	-8.36227	8.59	-0.973488					10.6448	4.12461	7.40349						-2.8834	-5.35179	7.40312	-0.72291	-3.53984	-7.27881	7.45841	-0.975919	-5.73773	-4.22989	7.54454	-0.560656	-2.49128
77.6									5.26995	-8.71544	9.11688	-0.955967					7.07948	7.40005	8.70295	0.850292	4.22402	-8.67353	8.96913	-0.967042					11.2529	4.7654	7.00807						-3.04068	-5.82992	8.60187	-0.67775	-2.81219	-7.07058	7.46922	-0.946629	-6.13176	-2.93444	7.03131	-0.417339	-2.38521
77.8									5.78815	-8.84204	9.32411	-0.948299					6.86874	7.73542	8.95957	0.863369	3.92526	-8.56901	8.97631	-0.954625					10.9264	3.44498	6.25527						-3.30622	-5.8947	7.81134	-0.754633	-2.66427	-7.08024	7.37737	-0.959725	-6.42329	-4.1113	7.08937	-0.579924	-1.95349
78									6.00958	-9.07312	9.58365	-0.946729					7.58184	8.04931	9.15452	0.879271	4.36417	-8.74407	9.02107	-0.969294					10.6589	3.76796	7.39371						-1.84452	-5.67794	6.57578	-0.863463	-2.39075	-7.29467	7.48678	-0.97434	-5.78446	-3.73933	7.031	-0.531835	-1.82822
78.2									5.93517	-8.76469	9.26068	-0.946441					7.43195	8.17741	8.60108	0.950742	4.1725	-8.44063	8.65648	-0.975065					10.5289	3.7032	7.4054						-3.02951	-4.95004	7.86546	-0.629338	-2.51024	-7.21688	7.43975	-0.970043	-6.10819	-4.47243	7.06608	-0.632943	-2.79003
78.4									5.64783	-9.21706	9.44406	-0.975964					8.14655	8.02764	8.35446	0.960881	3.63303	-8.17769	8.40499	-0.972957					11.2267	2.87711	7.01044						-3.70365	-5.48971	7.19049	-0.763469	-2.20163	-6.8455	6.96748	-0.982493	-6.35456	-4.3768	7.32826	-0.597249	-2.28305
78.6									5.59203	-8.95072	9.27129	-0.965424					7.33309	8.22342	9.26837	0.887257	3.8781	-8.67315	8.80905	-0.984573					10.9741	4.50508	7.36614						-2.76568	-4.28611	6.76381	-0.633682	-2.33337	-7.08236	7.16633	-0.988282	-6.49542	-4.01498	7.00297	-0.573325	-2.62651
78.8									5.6666	-8.96983	9.22808	-0.972015					6.70383	7.78234	8.32823	0.934453	4.48472	-8.39913	8.77446	-0.957225					11.3107	3.84752	6.90127						-3.00695	-5.10535	6.32389	-0.807311	-1.71331	-6.83146	7.14548	-0.956054	-6.30971	-3.86663	6.83766	-0.565491	-2.58309
79									5.15541	-8.41283	8.76087	-0.960273					6.76013	7.9177	8.59066	0.921663	4.5351	-8.68459	8.8119	-0.985553					11.0412	1.0647	6.10334						-3.46488	-5.55113	6.23854	-0.889813	-1.47208	-5.99468	6.58824	-0.909906	-6.19285	-4.11841	7.11141	-0.579128	-3.27586
79.2									5.77704	-8.66728	9.16766	-0.945418					7.72269	7.63442	8.32028	0.917567	4.25948	-8.56671	8.75571	-0.978414					10.7011	1.81	6.1099						-1.7796	-5.55634	6.69896	-0.829433	-1.47793	-6.73415	6.98936	-0.963486	-6.70669	-3.08782	6.91749	-0.446378	-2.78638
79.4									5.3675	-8.88716	9.52159	-0.933369					7.16742	8.06299	8.58353	0.939356	3.74558	-8.64372	8.88506	-0.972838					11.2622	2.09102	6.23923						-1.32586	-5.98353	6.72215	-0.890121	-1.26011	-6.51371	6.93385	-0.939407	-5.95776	-3.34759	6.94166	-0.482246	-2.64234
79.6									5.8289	-8.59198	8.91525	-0.963739					6.94651	8.17561	8.61183	0.949347	3.68733	-8.95043	9.13494	-0.979803					10.6925	1.11331	6.41157						-2.48152	-4.9395	6.16794	-0.800835	-1.48007	-6.88679	6.98708	-0.985647	-6.15375	-3.09875	7.28916	-0.425117	-2.20469
79.8									5.67598	-8.83853	9.24247	-0.956296					7.34703	7.80573	8.18771	0.953347	3.99644	-8.25509	8.49856	-0.971352					10.732	2.52156	6.0352						-2.82346	-5.59037	6.68184	-0.836652	-1.37385	-6.98308	7.26253	-0.961522	-5.66862	-3.80849	7.44548	-0.511517	-2.30814
80									5.84989	-8.41231	8.7239	-0.964284					7.23239	7.98335	8.57928	0.930538	3.99997	-8.97274	9.21716	-0.973482					11.7712	4.88584	7.4222						-3.23198	-6.07863	7.83615	-0.775715	-1.95934	-6.98006	7.16047	-0.974805	-6.37193	-3.60305	7.00365	-0.514453	-2.47764
80.2									5.71724	-8.76557	8.98523	-0.975553					7.11851	7.74303	8.2195	0.942031	3.59283	-8.63504	9.09429	-0.949501					11.6267	4.01112	6.57073						-2.3024	-5.07904	7.0492	-0.720513	-2.53678	-7.27203	7.40913	-0.981496	-6.35395	-3.63229	6.99449	-0.519307	-2.04775
80.4									6.17539	-8.43036	8.6714	-0.972203					7.27641	7.66815	8.46324	0.906053	3.54219	-8.64635	8.92324	-0.96897					11.3936	3.3863	5.8928						-3.1786	-5.63916	7.86265	-0.717208	-2.57029	-7.70563	7.78522	-0.989777	-6.25056	-4.14449	6.96173	-0.595325	-1.98555
80.6									5.92633	-8.79431	9.09527	-0.966911					7.5875	7.7807	8.44284	0.921575	4.37532	-8.75097	9.04417	-0.967582					12.8022	3.97462	5.896						-2.42514	-4.90173	6.42959	-0.762371	-3.06074	-8.3653	8.37372	-0.998996	-5.88669	-3.98231	6.97076	-0.571288	-2.23145
80.8									6.22837	-8.86278	9.05266	-0.979024					6.79466	7.61469	8.44535	0.901642	3.50024	-8.40148	8.77515	-0.957418					11.9966	5.1019	7.23059						-3.03045	-5.68676	6.38573	-0.890542	-2.00706	-7.43887	7.6786	-0.96878	-6.27479	-4.58389	6.98702	-0.656058	-1.80526
81									6.1505	-9.02217	9.2329	-0.977176					6.77753	7.74094	8.34393	0.927733	3.52556	-9.13884	9.29946	-0.982728					13.1996	5.12239	7.09553						-2.81925	-5.32498	6.41835	-0.82965	-2.15059	-7.58349	7.82986	-0.968535	-6.09354	-4.16295	7.18991	-0.579	-1.76244
81.2									5.81734	-9.14132	9.33806	-0.978931					7.02537	7.98299	9.2384	0.864109	3.45726	-8.9901	9.14677	-0.982871					13.3698	6.44246	7.33792						-3.00541	-5.85969	6.63322	-0.883385	-2.11006	-7.21429	7.43303	-0.970572	-6.29388	-4.00445	6.90899	-0.5796	-2.22684
81.4									6.08598	-8.83375	9.11346	-0.969309					6.40715	8.33826	8.88117	0.938869	3.10425	-8.97372	9.09433	-0.986738					12.5096	6.39459	7.48214						-3.50015	-6.13122	6.62463	-0.92552	-1.48955	-7.21951	7.2875	-0.99067	-6.19354	-4.73635	7.16622	-0.660927	-2.38742
81.6									5.92288	-8.3282	8.73122	-0.95384					6.52976	7.84311	8.49001	0.923804	3.84936	-9.2687	9.40713	-0.985285					13.4707	6.53932	7.22021						-3.66944	-5.81762	6.48739	-0.896759	-1.82605	-6.53556	6.97709	-0.936717	-6.09507	-3.83418	6.8485	-0.559857	-2.55127
81.8									5.67475	-8.75446	9.10328	-0.961681					7.25943	7.24111	8.42652	0.859324	3.26071	-8.82225	9.07435	-0.972219					13.1498	5.49523	7.13729						-3.00182	-6.4338	7.01344	-0.917353	-1.89573	-6.79432	7.0123	-0.968915	-6.51532	-4.00633	7.03232	-0.569703	-2.77962
82									5.97258	-8.49724	8.87959	-0.956941					6.95772	7.81151	8.53052	0.915713	4.14512	-8.53513	8.88236	-0.960907					13.0207	6.30518	7.24292						-3.08038	-6.26151	7.25761	-0.862751	-1.81713	-6.81435	7.22702	-0.942899	-6.03261	-4.27336	6.86541	-0.622448	-2.32355
82.2									5.39827	-8.48725	8.78533	-0.966071					7.07142	7.87326	8.46531	0.930061	4.24158	-8.97523	9.21597	-0.973878					12.9475	6.51591	7.3004						-2.49097	-5.34563	6.1788	-0.865157	-1.68313	-6.99313	7.33771	-0.95304	-6.3008	-4.5674	6.83733	-0.66801	-2.30294
82.4									5.3789	-9.04359	9.39908	-0.962177					7.48279	8.21473	8.87585	0.925515	4.05956	-8.80798	9.07806	-0.97025					13.7563	6.1504	6.97164						-2.97534	-5.80834	6.66144	-0.871935	-2.18719	-6.63876	6.90898	-0.960889	-6.40344	-4.26291	6.96815	-0.611771	-2.59136
82.6									5.59927	-8.65125	8.83056	-0.979694					6.93971	7.50012	8.48489	0.883939	3.98194	-8.82418	9.16658	-0.962647					13.449	6.55241	7.11109						-2.32953	-5.72518	6.24955	-0.916095	-2.38827	-6.71599	7.0767	-0.949029	-6.06758	-4.36091	7.03962	-0.619481	-2.35826
82.8									5.9173	-9.20568	9.44444	-0.974719					7.60664	7.62358	8.57728	0.888811	4.33679	-8.87149	8.99898	-0.985833					12.979	5.73233	6.95341						-2.70501	-5.30328	6.23304	-0.850834	-1.8912	-7.06504	7.55808	-0.934768	-5.95667	-4.10864	6.62084	-0.620562	-2.29039
83									5.58244	-8.47992	8.7113	-0.973438					7.8249	7.76291	8.75871	0.886308	4.18386	-8.80977	8.94328	-0.985072					13.4233	5.9193	7.2918						-3.6976	-5.64152	6.36773	-0.885954	-1.8933	-6.99153	7.38524	-0.946689	-6.50906	-4.40997	7.14486	-0.617223	-2.80199
83.2									5.60641	-8.70436	9.11164	-0.955301					7.25803	7.62606	8.49635	0.89757	4.0941	-8.95071	9.02021	-0.992294					13.9134	6.04103	7.18062						-2.86379	-5.40824	6.51803	-0.829736	-2.06158	-6.89534	7.1452	-0.965031	-5.84082	-4.061	7.05997	-0.575215	-2.6097
83.4									5.28982	-9.27071	9.43421	-0.982669					7.61923	7.96207	8.6559	0.919844	4.26312	-9.11661	9.36342	-0.973641					12.9134	5.96276	7.13552						-3.22719	-5.6139	6.64117	-0.845317	-2.30185	-6.61896	6.94428	-0.953153	-6.01842	-3.90682	6.96371	-0.561026	-2.58109
83.6									5.13191	-8.9275	9.18819	-0.971628					7.69689	8.17301	8.89723	0.918601	4.22454	-8.92518	9.13943	-0.976557					13.9368	6.50076	7.03739						-3.21551	-5.49314	6.59814	-0.832529	-2.26975	-6.54786	6.8264	-0.959196	-6.02079	-4.25892	7.2289	-0.589152	-1.63334
83.8									5.49872	-8.66456	9.09433	-0.952743					7.70704	7.97246	8.62488	0.924356	3.8837	-8.65733	8.80738	-0.982963					13.4152	6.15622	7.72222						-2.76776	-5.58661	6.29353	-0.887676	-2.44032	-6.91911	7.12176	-0.971545	-6.0401	-3.69979	7.02795	-0.526439	-2.23621
84									5.27928	-8.7343	8.98003	-0.972636					7.89396	8.38161	8.74628	0.958306	3.90334	-8.97207	9.17686	-0.977684					14.165	5.26518	7.22844						-3.12335	-5.46734	6.26719	-0.872375	-2.40328	-7.06986	7.23559	-0.977095	-6.66088	-3.76348	6.85523	-0.548994	-2.10333
84.2									5.10364	-9.05083	9.26774	-0.976596					7.56519	7.78224	8.46108	0.91977	4.26789	-9.08026	9.14012	-0.993451					13.9451	6.75446	7.17691						-2.83424	-5.26705	6.42443	-0.819847	-1.73683	-7.16197	7.44722	-0.961697	-6.37256	-3.47678	6.93552	-0.501301	-2.51333
84.4									5.01999	-8.92939	9.19476	-0.971139					8.05215	8.63134	9.0304	0.95581	3.87132	-8.86448	8.97689	-0.987478					14.4857	5.45341	5.89067						-3.03428	-5.46718	6.16275	-0.887134	-2.04253	-6.67166	7.05549	-0.945598	-6.5215	-4.00999	7.09319	-0.56533	-2.54028
84.6									5.73448	-8.86732	9.21276	-0.962505					7.05663	7.42735	8.49671	0.874144	4.03798	-8.73132	8.89891	-0.981168					13.6492	6.11511	6.56887						-2.91153	-5.61807	6.49699	-0.864719	-2.00301	-6.54975	6.86251	-0.954425	-6.33525	-3.84073	6.87065	-0.559006	-2.2483
84.8									5.17223	-8.84745	9.25076	-0.956402					7.85551	8.44324	9.05104	0.932848	3.95892	-8.52856	8.71988	-0.978059					13.4685	4.78047	6.52326						-3.0814	-5.49327	6.64952	-0.826116	-1.59398	-7.16327	7.46126	-0.960062	-5.90671	-3.88151	6.87191	-0.564836	-2.62433
85									5.46769	-8.34808	8.79041	-0.94968					7.94245	7.2979	8.47837	0.860767	4.11526	-8.6902	9.12459	-0.952393					14.1932	5.79431	6.05903						-3.06234	-5.4923	6.77951	-0.810132	-1.6754	-6.75902	6.91852	-0.976946	-6.3747	-3.6189	7.13307	-0.507341	-2.03196
85.2									4.99719	-8.81189	8.93391	-0.986342					7.73759	6.77078	8.10245	0.835647	3.85983	-8.98975	9.3165	-0.964928					11.1868	5.49521	5.72573						-2.8886	-5.05854	6.38702	-0.792004	-1.79225	-6.69932	6.91325	-0.969055	-5.89861	-4.00357	6.93488	-0.577309	-2.62632
85.4									4.77867	-8.65773	8.99504	-0.9625					6.87756	7.31217	7.94765	0.920041	4.08765	-8.83221	9.25118	-0.954712					10.9825	5.36019	5.89278						-2.99601	-5.13211	6.37343	-0.805235	-1.74071	-6.96923	7.05666	-0.98761	-6.5999	-3.75516	7.0835	-0.530128	-2.3676
85.6									5.24461	-8.76944	9.13118	-0.960384					7.03856	7.84154	8.53529	0.918719	4.22953	-8.74637	8.92274	-0.980234					11.4309	6.46645	6.99288						-2.41853	-6.22457	7.08347	-0.878747	-2.04955	-7.14776	7.18351	-0.995023	-6.11087	-5.56272	7.06639	-0.787209	-2.52221
85.8									5.28892	-8.77732	9.2739	-0.946454					7.51464	7.45636	8.25503	0.903251	3.24394	-8.98214	9.23751	-0.972354					11.5026	5.73631	5.91945						-3.68532	-5.72652	7.30288	-0.784146	-1.80741	-7.03084	7.30885	-0.961962	-6.35164	-4.22557	6.91417	-0.611146	-2.57232
86									5.2156	-8.66157	9.11676	-0.950071					7.2916	7.17117	8.12531	0.882572	2.92843	-8.53003	8.76819	-0.972838					13.2636	5.45173	6.14801						-2.85464	-5.72461	7.08586	-0.807892	-1.6598	-6.66046	6.86516	-0.970183	-6.52567	-4.37717	6.96568	-0.628392	-2.29863
86.2									5.14068	-8.39929	8.79106	-0.955435					7.3864	7.3677	8.6839	0.848433	3.25155	-8.92147	9.1759	-0.972272					12.5198	6.28646	6.74586						-2.37298	-4.82931	6.74451	-0.716035	-1.57263	-7.05638	7.14801	-0.987181	-6.47404	-4.57208	6.90187	-0.662441	-2.72779
86.4									5.02825	-9.29411	9.48029	-0.980362					7.16716	8.40202	8.96924	0.936759	3.2394	-9.10811	9.29084	-0.980333					12.3035	6.17583	6.33562						-2.82885	-5.78171	7.52708	-0.768122	-1.6518	-6.77324	6.94558	-0.975187	-6.59166	-4.50293	6.97371	-0.645701	-2.12278
86.6									5.13995	-9.20171	9.52194	-0.96637					7.29086	7.75107	8.88874	0.87201	3.69387	-8.82198	9.21386	-0.957469					12.935	6.03437	6.29181						-2.59398	-5.28771	7.46555	-0.708282	-1.77615	-6.64364	6.83579	-0.971891	-6.25057	-4.88787	7.01225	-0.697046	-2.51714
86.8									4.94255	-8.69095	9.06234	-0.959017					6.92405	8.056	8.74743	0.920956	3.28635	-8.61036	8.87973	-0.969665					12.7788	5.08464	6.15635						-2.47992	-4.01096	6.69378	-0.599208	-1.41681	-6.89044	7.20873	-0.955847	-6.00319	-4.8591	6.82353	-0.712108	-2.25881
87									4.98581	-8.48397	8.77456	-0.966882					7.12588	8.15845	8.40805	0.970313	3.3517	-8.92757	9.34502	-0.955329					12.5787	7.2457	8.01905						-3.03569	-4.98597	6.8225	-0.730813	-1.5205	-6.91515	7.19458	-0.961161	-6.83837	-4.29492	6.90122	-0.622342	-2.64935
87.2									4.99941	-8.75193	8.86603	-0.98713					7.1704	8.00439	8.87868	0.90153	3.95144	-8.92916	9.57246	-0.932797					13.109	5.6793	6.77658						-2.67622	-5.68527	7.18094	-0.791716	-2.17701	-7.41939	7.68023	-0.966036	-5.90424	-4.59031	7.03721	-0.652292	-2.32856
87.4									5.43252	-8.9767	9.17133	-0.978778					7.85633	8.66672	9.18031	0.944055	3.7588	-9.2283	9.41547	-0.98012					13.0823	7.22901	7.78203						-2.56862	-4.89575	6.67347	-0.733614	-1.5557	-7.23338	7.31837	-0.988387	-6.20525	-4.29155	6.78122	-0.632859	-1.83711
87.6									5.1267	-9.19455	9.33134	-0.985342					6.95884	7.57221	8.44725	0.896411	4.09605	-9.0804	9.26143	-0.980453					13.5356	6.03419	7.17768						-2.18174	-4.60984	6.62045	-0.696303	-1.48346	-6.99108	7.20199	-0.970715	-6.05665	-4.43561	7.10707	-0.624113	-2.62498
87.8									5.31865	-9.13066	9.32915	-0.978723					7.41656	8.14349	8.74522	0.931194	3.86476	-8.85208	9.08933	-0.973898					13.1557	5.37657	6.94133						-2.56301	-5.31233	7.42268	-0.715689	-1.59763	-7.06637	7.27445	-0.971396	-5.93835	-4.45335	7.14042	-0.623682	-2.32746
88									5.69157	-8.33987	8.86362	-0.94091					7.32176	7.9555	8.60716	0.924288	3.67019	-9.0397	9.27881	-0.974231					12.6379	6.18168	7.10979						-2.01234	-4.07265	6.96028	-0.585127	-1.79741	-7.8984	8.21837	-0.961066	-6.64021	-4.91748	6.82512	-0.720498	-2.29505
88.2									4.50753	-8.31307	8.46478	-0.982078					7.7717	8.03637	8.85938	0.907103	3.71911	-8.9517	9.25886	-0.966826					12.6805	6.47081	7.27595						-2.13309	-4.77343	7.65833	-0.6233	-1.18853	-6.45218	6.78846	-0.950463	-6.08163	-4.27196	6.71229	-0.636439	-1.73759
88.4									4.18218	-8.69126	8.86475	-0.980429					7.7273	8.01237	8.71329	0.919558	3.99059	-8.9753	9.15595	-0.980271					12.8637	5.24633	6.47999						-2.48289	-5.09537	7.73625	-0.658635	-1.56022	-6.92924	7.19553	-0.962993	-5.52813	-5.16916	7.10868	-0.727162	-2.20716
88.6									4.12461	-7.30064	7.61584	-0.958612					7.01426	7.85155	8.58241	0.914841	4.48032	-8.84296	9.02003	-0.98037					13.2883	7.36572	7.99396						-2.44423	-5.17053	7.34027	-0.704405	-1.90952	-6.56663	6.89054	-0.952992	-6.61321	-4.52077	6.8571	-0.659283	-2.37248
88.8									4.41788	-8.30507	8.39683	-0.989071					7.70493	7.91996	8.74958	0.905182	4.22419	-8.69546	8.93367	-0.973336					13.6804	6.64343	7.2764						-2.45899	-5.1852	7.27372	-0.712867	-1.91566	-7.06111	7.20897	-0.979489	-6.40168	-4.28697	7.10681	-0.60322	-1.81565
89									4.63289	-9.19369	9.23534	-0.995489					7.37799	8.3319	8.79294	0.947567	3.37346	-9.22288	9.48545	-0.972318					13.3805	6.4163	7.2494						-2.63899	-4.63291	6.51703	-0.710893	-2.04722	-7.44696	7.59698	-0.980252	-6.51999	-3.78049	6.5549	-0.576743	-2.39107
89.2									4.28464	-8.97927	9.05622	-0.991503					7.2335	7.93679	8.74325	0.907762	3.30587	-9.01871	9.11114	-0.989855					13.1478	6.20026	7.30231						-2.3875	-4.90402	7.0816	-0.692502	-2.10496	-6.80284	7.14644	-0.951921	-6.37848	-4.2215	6.79092	-0.621639	-2.31863
89.4									4.80812	-8.62057	8.94633	-0.963587					7.14639	7.28258	8.14304	0.894332	4.19584	-8.82896	8.89655	-0.992402					13.2455	6.08894	7.2223						-2.91157	-5.57789	7.3354	-0.760407	-1.49215	-7.33523	7.50429	-0.977471	-6.72621	-3.95272	6.29445	-0.627968	-2.03404
89.6									4.56435	-9.21296	9.25671	-0.995274					7.30586	8.12307	8.44445	0.961941	3.51409	-8.54447	8.58489	-0.995292					13.5441	5.87121	7.41023						-3.28378	-5.66574	7.00197	-0.809164	-1.75594	-7.35937	7.65142	-0.961831	-6.28713	-4.86424	7.19135	-0.676402	-1.95723
89.8									4.54005	-8.92438	9.08736	-0.982065					7.02222	7.55527	8.40968	0.898401	3.9186	-8.9719	9.16086	-0.979374					12.4808	6.08741	7.25469						-3.25204	-5.72137	6.67632	-0.856964	-1.8795	-7.15579	7.2771	-0.98333	-6.77314	-4.66851	6.77641	-0.688936	-2.31569
90									4.38177	-8.80397	8.87176	-0.992359					6.99805	7.94921	8.57278	0.927262	3.78896	-8.85865	9.21208	-0.961634					12.8692	6.20163	7.07586						-3.5728	-6.00487	6.87692	-0.873192	-1.57197	-6.71595	6.8515	-0.980216	-6.32769	-4.96036	6.75814	-0.733983	-1.92839
90.2									4.54294	-9.02685	9.16261	-0.985183					6.96376	7.79635	8.16498	0.954852	4.11685	-8.84651	8.96421	-0.98687					13.4797	6.10097	7.1306						-2.43607	-4.46091	6.05775	-0.736397	-2.34725	-7.07434	7.29408	-0.969875	-6.58719	-4.49463	6.75933	-0.664952	-2.12266
90.4									5.2379	-9.35346	9.44508	-0.9903					6.9527	8.10849	8.56036	0.947214	4.01226	-9.16896	9.25651	-0.990541					13.4599	6.84886	7.27032						-3.38072	-5.78804	7.92912	-0.729973	-2.18761	-6.87445	6.99217	-0.983164	-6.36975	-4.99114	6.88214	-0.725231	-2.09333
90.6									4.86604	-8.21687	8.50439	-0.966192					7.68023	8.43144	9.05166	0.93148	3.64761	-8.77718	8.87555	-0.988916					13.4803	6.53827	7.4929						-3.16994	-5.76103	7.61861	-0.756178	-2.09231	-7.10146	7.266	-0.977355	-6.69331	-4.54173	6.98022	-0.650658	-2.12231
90.8									4.92249	-8.36808	8.81503	-0.949296					7.66188	7.84044	8.60878	0.91075	3.40711	-9.16474	9.32698	-0.982606					13.4989	5.77587	7.06098						-3.15326	-6.33281	7.60949	-0.832225	-1.76345	-7.17018	7.25784	-0.987921	-6.71318	-4.28457	6.78246	-0.631714	-2.26096
91									5.04866	-8.8582	9.01625	-0.982471					6.92746	7.81485	9.02055	0.866338	3.90715	-8.92993	8.99438	-0.992834					12.4788	4.52105	6.1158						-3.19249	-6.14005	7.28685	-0.84262	-1.52707	-7.31554	7.51944	-0.972884	-6.56992	-4.64212	6.75493	-0.687219	-2.24101
91.2									4.73395	-8.98361	9.19386	-0.977132					7.63378	7.74716	8.7482	0.885573	3.73522	-9.23955	9.25721	-0.998092					12.2955	5.08889	5.85489						-3.27639	-5.92713	8.08852	-0.732783	-1.49073	-7.02066	7.1116	-0.987212	-6.45004	-4.39914	6.82279	-0.644772	-2.38131
91.4									4.42257	-9.03358	9.14921	-0.987361					6.58154	7.895	8.41988	0.937662	3.78866	-9.09408	9.09446	-0.999958					13.6915	6.35236	7.52131						-2.63473	-5.81662	7.59318	-0.766032	-1.74891	-7.50699	7.56538	-0.992282	-6.65982	-4.67928	6.6345	-0.705296	-2.1213
91.6									4.88669	-8.79809	9.16119	-0.960366					7.13793	7.61475	8.47641	0.898347	3.94485	-9.1996	9.23308	-0.996374					13.4206	5.67944	7.17236						-2.20128	-4.88935	7.97059	-0.613423	-1.94643	-7.29319	7.58198	-0.961911	-6.44194	-5.04986	6.84485	-0.73776	-1.91598
91.8									4.68981	-8.92488	9.1138	-0.979271					6.8036	7.36987	8.36893	0.880622	3.86234	-9.50777	9.63668	-0.986624					15.1568	5.32885	6.57416						-2.9858	-5.7633	7.36393	-0.782639	-2.08685	-7.22804	7.4291	-0.972937	-6.49327	-5.06014	6.78382	-0.745913	-2.13022
92									4.65912	-9.14826	9.17197	-0.997414					6.92065	8.2712	8.92035	0.927229	3.8893	-9.28682	9.35705	-0.992494					16.1768	6.80356	8.60465						-2.49097	-5.42759	7.97139	-0.680885	-2.03665	-7.09519	7.26864	-0.976137	-6.51057	-5.08873	7.00173	-0.726781	-2.24962
92.2									4.77411	-9.03504	9.08594	-0.994397					7.04258	7.28164	8.38408	0.868508	3.75804	-8.98841	9.21193	-0.975736					15.7442	7.09294	8.45032						-2.65775	-5.60417	7.94352	-0.705502	-2.07431	-7.39077	7.53757	-0.980524	-6.07014	-4.77779	6.7934	-0.703299	-1.851
92.4									4.53837	-8.68602	8.97189	-0.968137					7.24033	7.53421	8.53311	0.882938	4.03711	-9.37408	9.49828	-0.986924					14.9855	6.63217	7.93767						-2.70784	-5.78618	7.97578	-0.725469	-2.12509	-7.40043	7.56812	-0.977843	-6.17383	-5.24312	6.68343	-0.784496	-2.6342
92.6									4.56872	-9.18287	9.35671	-0.981421					7.55111	7.67434	8.6356	0.888686	3.97329	-8.7883	8.85271	-0.992724					15.6139	6.84863	7.19199						-2.43704	-5.70522	7.8486	-0.726909	-2.22909	-7.31572	7.45262	-0.981631	-6.14068	-5.15795	6.85571	-0.752358	-2.41481
92.8									4.76799	-8.64081	8.91529	-0.969213					7.72177	8.33103	9.09046	0.916458	3.92168	-9.36149	9.57564	-0.977635					14.5608	5.77456	6.53913						-2.23796	-5.17781	8.60642	-0.601622	-1.69165	-7.52804	7.66478	-0.98216	-5.77813	-4.58819	6.86214	-0.668623	-2.90461
93									5.43312	-8.75873	9.02501	-0.970495					7.25427	8.2739	8.93542	0.925966	3.71874	-9.30171	9.35541	-0.99426					15.0926	7.26374	7.86452						-2.76009	-4.86326	7.21865	-0.673707	-1.97767	-6.9736	7.1977	-0.968865	-5.43535	-3.70671	6.94975	-0.533359	-2.45603
93.2									5.19264	-8.95035	9.41437	-0.950712					7.80248	8.11921	8.78115	0.924618	3.80492	-9.33346	9.4814	-0.984397					14.5897	7.0806	7.69996						-2.50836	-4.99606	7.74519	-0.645053	-2.30764	-7.1629	7.30294	-0.980824	-6.06928	-3.75635	6.83372	-0.549679	-2.15846
93.4									4.97768	-8.53713	8.76898	-0.973561					7.26858	8.06438	8.86793	0.909387	3.87575	-8.84086	8.86755	-0.99699					15.0865	6.58499	7.01762						-2.94328	-5.69038	7.3988	-0.769095	-1.79451	-6.60078	6.77463	-0.974339	-6.45233	-3.55676	6.75267	-0.52672	-2.75488
93.6									4.9147	-8.57384	8.75052	-0.979808					7.54605	7.68893	8.79003	0.874732	3.13524	-8.83077	8.90866	-0.991257					13.5657	6.51642	6.76079						-2.32658	-5.18613	7.79189	-0.66558	-2.00422	-7.13303	7.27012	-0.981143	-6.7214	-4.95632	6.78448	-0.730538	-3.11895
93.8									4.83859	-8.57632	8.76306	-0.97869					6.52586	7.67615	8.13826	0.943218	3.83862	-9.20246	9.31237	-0.988197					12.9487	7.70599	7.85536						-1.99703	-5.42713	7.76849	-0.698608	-2.19059	-7.52723	7.69773	-0.97785	-7.59593	-4.22187	6.71206	-0.628998	-2.75349
94									4.94451	-9.07669	9.19917	-0.986686					7.87916	8.55944	8.76259	0.976816	3.24537	-8.83234	8.92664	-0.989436					12.7423	5.94038	6.09928						-2.51707	-5.17414	7.86539	-0.657836	-1.8236	-7.19368	7.29864	-0.98562	-6.91427	-4.77699	7.39436	-0.646031	-2.63136
94.2									4.62843	-8.9741	9.0318	-0.993611					7.38233	7.97774	8.53907	0.934263	2.97454	-8.62366	8.77198	-0.983092					13.3524	6.3146	6.39104						-2.20241	-5.38743	6.95372	-0.774755	-2.0614	-7.09637	7.22874	-0.981688	-6.59654	-4.5307	6.85998	-0.660454	-3.3812
94.4									5.85619	-8.85452	9.21806	-0.960563					6.51499	7.71245	8.56975	0.899962	3.32678	-8.85574	9.03216	-0.980467					13.0138	6.15633	6.1753						-2.23038	-5.70302	7.12618	-0.800292	-1.86572	-7.00693	7.22409	-0.96994	-6.59186	-4.61561	6.76204	-0.682577	-3.05371
94.6									4.85816	-9.003	9.08409	-0.991073					7.20503	7.85239	8.46951	0.927136	3.77027	-8.9669	9.14328	-0.980709					12.4206	6.12098	6.16214						-2.26164	-4.962	7.01645	-0.707196	-1.81835	-7.67988	7.80783	-0.983613	-6.29124	-4.57264	6.99323	-0.653868	-4.5249
94.8									4.91905	-8.53246	8.70257	-0.980453					6.81704	7.94253	8.53942	0.930102	3.22549	-8.8764	9.01538	-0.984585					13.0074	5.176	5.65175						-1.71462	-5.36733	7.18686	-0.746825	-1.87005	-7.16074	7.29316	-0.981843	-5.89067	-4.5399	6.89589	-0.658348	-5.48999
95									4.81746	-8.97623	9.13491	-0.98263					6.55714	7.85402	8.39586	0.935463	3.48892	-9.14735	9.24221	-0.989737					12.695	4.78993	5.72193						-1.72199	-4.97137	6.48391	-0.766725	-1.64663	-7.15583	7.33475	-0.975606	-5.64687	-4.83421	7.0394	-0.686737	-5.45356
95.2									4.90028	-8.57661	8.73566	-0.981793					7.33604	8.22732	8.68213	0.947615	3.37711	-8.95826	9.04142	-0.990803					13.9275	6.59344	7.02518						-1.90982	-5.7458	6.89397	-0.833453	-1.86236	-7.02799	7.16966	-0.980239	-5.90249	-4.70135	7.15965	-0.656645	-5.12296
95.4									4.87995	-9.04144	9.29528	-0.972691					7.16614	8.09439	8.91817	0.907629	3.49253	-8.68428	8.78428	-0.988615					14.4381	6.94658	8.04549						-1.74658	-5.84129	7.02688	-0.831278	-2.05733	-6.9327	7.29404	-0.950461	-6.47035	-4.56371	6.8888	-0.662482	-4.20411
95.6									4.95031	-8.54392	8.82843	-0.967773					6.918	8.27594	8.9517	0.92451	3.26943	-8.79602	8.8873	-0.98973					14.1772	6.96983	7.08306						-2.82233	-5.71857	7.36328	-0.776634	-2.29431	-7.22818	7.51594	-0.961713	-7.0856	-4.67434	6.73872	-0.693655	-4.73939
95.8									5.33684	-8.54463	9.05209	-0.94394					7.75745	8.09614	9.2136	0.878716	3.62877	-9.26797	9.34695	-0.991551					14.327	6.97424	7.16078						-1.96984	-5.00024	6.81585	-0.73362	-1.51657	-7.1368	7.39102	-0.965604	-6.74422	-4.78004	7.1116	-0.672146	-4.7732
96									5.07202	-8.51752	8.75521	-0.972852					7.35289	8.01535	8.54619	0.937886	4.02737	-9.2962	9.44506	-0.984239					14.76	5.93644	6.63456						-1.66223	-4.53495	6.55235	-0.69211	-1.64269	-7.19226	7.36012	-0.977193	-7.36913	-4.05749	6.81983	-0.594956	-4.40792
96.2									4.78981	-8.84418	9.14037	-0.967595					7.49315	8.43975	9.36223	0.901468	3.6959	-8.85742	8.99373	-0.984845					14.7392	5.05556	6.15192						-2.12406	-5.13353	6.79345	-0.75566	-2.00794	-7.14817	7.33629	-0.974357	-6.51447	-4.76399	7.52332	-0.63323	-4.53475
96.4									5.07994	-8.78711	9.14203	-0.961177					7.1366	7.74729	8.36479	0.926179	3.68716	-9.08156	9.20082	-0.987038					15.0779	4.63522	7.25036						-2.4061	-5.69154	7.70096	-0.739069	-1.71461	-7.07305	7.24861	-0.97578	-7.02461	-3.87716	6.78487	-0.571442	-4.10161
96.6									4.79973	-9.00971	9.23367	-0.975746					7.47935	7.53392	8.50931	0.885374	3.87946	-9.12325	9.37648	-0.972993					12.6596	5.34563	5.85793						-2.53068	-5.72107	7.83839	-0.729877	-1.39889	-7.72202	8.01003	-0.964044	-8.08846	-3.34896	6.82594	-0.490623	-4.18474
96.8									4.66158	-8.91472	9.13046	-0.976372					7.03402	7.59971	8.34943	0.910207	4.19464	-8.71829	8.83714	-0.986551					12.9486	5.90207	6.04751						-2.05837	-4.95364	7.04198	-0.703444	-1.50954	-7.12884	7.44542	-0.957481	-7.63169	-3.636	6.89046	-0.527686	-3.98665
97									4.83408	-8.43195	8.62159	-0.978004					6.90245	7.79285	8.7039	0.895329	4.00126	-8.94331	8.98341	-0.995536					11.8954	5.4973	5.87342						-1.84932	-5.17614	7.62427	-0.678903	-1.83197	-7.25909	7.42691	-0.977404	-7.3978	-3.67128	7.04089	-0.521422	-3.35967
97.2									4.84037	-8.55731	8.85824	-0.966029					6.64661	8.08668	8.86068	0.912648	3.88771	-8.93661	8.97505	-0.995716					13.5109	5.85273	6.06023						-2.18078	-5.19513	7.44276	-0.698011	-1.95611	-7.39817	7.53816	-0.981429	-6.77165	-3.88631	6.99702	-0.555423	-3.13848
97.4									5.0673	-8.76309	8.98439	-0.975369					7.56647	8.29916	8.93542	0.928793	3.90241	-9.16638	9.19765	-0.996601					12.1214	7.026	7.14261						-2.17371	-5.26944	6.72756	-0.783262	-1.73577	-7.09235	7.26069	-0.976815	-7.13615	-4.09538	7.21172	-0.567878	-3.14632
97.6									5.23178	-8.42564	8.83274	-0.95391					7.45434	7.77579	8.45258	0.919932	4.04171	-9.01228	9.09006	-0.991443					12.6108	6.74568	6.90207						-2.27303	-4.66313	7.20978	-0.646778	-1.58433	-7.31287	7.55496	-0.967957	-7.04721	-4.71887	6.78096	-0.6959	-3.38341
97.8									5.71685	-8.47548	8.8602	-0.956579					7.63895	8.16634	8.80749	0.927204	3.98378	-9.14394	9.26837	-0.986575					12.8915	6.2651	6.66128						-2.89926	-5.47663	7.25068	-0.755326	-2.00175	-6.87463	7.04903	-0.975259	-7.9993	-4.04072	6.8749	-0.58775	-3.2443
98									4.779	-8.9126	9.23636	-0.964947					7.04538	8.03657	8.48736	0.946887	3.99015	-9.06577	9.18884	-0.986606					12.0598	6.41052	6.63672						-2.44094	-5.80243	7.27007	-0.798127	-2.0472	-6.90314	7.08822	-0.973889	-7.78595	-3.55636	6.84891	-0.519259	-4.34647
98.2									5.01639	-8.3219	8.62628	-0.964716					7.13713	8.23105	9.04076	0.910438	3.7911	-8.65768	8.69143	-0.996117					12.3579	6.39856	6.8458						-2.25065	-5.6311	7.28891	-0.772558	-2.69112	-7.43385	7.68011	-0.967936	-7.58566	-2.9955	6.75468	-0.44347	-3.06424
98.4									4.71258	-8.49065	8.67217	-0.979068					7.19855	7.66256	8.39569	0.912677	3.61413	-8.88281	8.99003	-0.988074					11.836	6.1455	6.55266						-1.99982	-5.4189	6.89374	-0.786061	-2.30523	-7.39936	7.62622	-0.970253	-7.71885	-4.36563	6.64563	-0.656918	-2.90247
98.6									4.40049	-8.93836	9.09266	-0.98303					7.29838	8.31033	8.58967	0.96748	3.87162	-8.8268	8.92972	-0.988475					12.6438	6.98265	7.45006						-2.46581	-5.51641	7.35743	-0.749774	-1.73143	-7.07715	7.24264	-0.97715	-7.52679	-4.99612	6.60851	-0.756012	-2.98479
98.8									4.54347	-8.5543	8.7058	-0.982599					6.82223	7.3111	7.8103	0.936085	3.64391	-9.08844	9.18116	-0.989901					12.7101	6.38409	7.22266						-2.12438	-4.8471	7.03268	-0.689224	-2.02741	-7.20558	7.36329	-0.978581	-7.22554	-4.61709	6.77469	-0.68152	-2.66468
99									4.51078	-8.77153	8.93109	-0.982135					7.49056	7.96929	8.45915	0.942092	4.48673	-8.92467	9.14378	-0.976037					14.0989	7.86142	7.89025						-2.51166	-4.75713	6.44962	-0.737583	-2.16296	-7.36027	7.48419	-0.983443	-7.22055	-2.74539	7.21982	-0.380256	-3.02731
99.2									4.58629	-8.6559	9.00474	-0.96126					8.18783	8.17523	8.79299	0.929745	4.33462	-8.65821	8.70912	-0.994155					13.1808	7.43986	7.93485						-1.80752	-5.37426	7.25504	-0.740763	-2.24205	-7.24851	7.49406	-0.967234	-7.71424	-3.66069	6.89523	-0.530902	-3.60859
99.4									4.8858	-9.18228	9.25939	-0.991672					7.10537	8.08563	8.62327	0.937652	4.14486	-9.20695	9.29632	-0.990387					12.7646	6.63269	7.57356						-2.2522	-5.48744	7.32558	-0.749079	-1.95373	-7.25404	7.50446	-0.966631	-6.26086	-4.71414	7.04936	-0.668733	-2.95025
99.6									4.56685	-8.24859	8.71066	-0.946954					7.75722	8.18451	8.79192	0.930913	3.74625	-8.60609	8.62493	-0.997815					12.4978	5.4112	6.72392						-2.39666	-5.08208	7.2876	-0.69736	-2.36846	-7.0314	7.34177	-0.957725	-6.09026	-4.89394	7.25926	-0.674165	-3.21708
99.8									4.98933	-8.76444	9.19943	-0.952715					8.49119	7.99438	8.27237	0.966396	4.082	-8.94151	8.98684	-0.994956					12.5747	6.05391	7.14652						-1.96228	-4.22587	7.29474	-0.579303	-2.16747	-6.93604	7.24405	-0.957481	-6.5605	-4.3127	6.92309	-0.622945	-2.94123
100									4.54297	-8.66991	8.95682	-0.967967					7.50169	7.745	8.24378	0.939496	4.49371	-9.20869	9.2489	-0.995653					12.5732	6.8452	7.56981						-2.3901	-5.10909	7.4068	-0.689784	-2.47728	-6.99501	7.28492	-0.960203	-7.15171	-4.07881	6.77179	-0.602324	-2.81295
100.2									4.81703	-9.00758	9.30424	-0.968115					7.6215	8.12704	8.31651	0.977217	4.39323	-8.6855	8.75778	-0.991746					12.6331	6.34966	7.20957						-3.54076	-5.47356	7.7541	-0.705893	-1.64313	-7.13738	7.24492	-0.985156	-6.48245	-4.31694	6.87356	-0.628051	-3.04837
100.4									4.46766	-8.85202	9.1546	-0.966948					7.87491	7.76014	8.51657	0.911182	4.62619	-9.3813	9.40903	-0.997052					12.7437	6.67297	7.54592						-2.99736	-5.59671	7.10814	-0.787366	-2.00214	-7.32777	7.41265	-0.988549	-7.02966	-4.58425	7.09522	-0.646104	-2.88342
100.6									4.69477	-8.83011	9.31754	-0.947687					7.22533	8.33606	9.06129	0.919963	4.1522	-8.99405	9.11216	-0.987039					12.345	6.46063	7.43546						-2.10442	-4.60903	6.28426	-0.733424	-2.08653	-7.65793	7.76287	-0.986482	-6.89561	-4.41873	6.95426	-0.6354	-3.09925
100.8									4.99088	-8.65088	9.05631	-0.955232					7.13338	7.63315	8.26201	0.923885	4.66102	-9.14653	9.28587	-0.984995					12.2597	6.68284	7.32656						-1.4071	-5.79365	6.75994	-0.857056	-1.98481	-7.3477	7.72913	-0.95065	-6.31078	-5.07888	6.73414	-0.754199	-2.89604
101									4.59514	-8.31019	8.61911	-0.964158					7.33251	8.28827	8.67463	0.955461	4.73825	-8.87483	9.11321	-0.973842					13.1385	6.6094	7.34953						-1.65346	-4.89583	6.47703	-0.755876	-2.3163	-7.26134	7.70245	-0.942731	-6.20263	-4.62314	6.87692	-0.672269	-4.104
101.2									5.09658	-8.94317	9.41622	-0.949762					7.69621	7.90446	8.26911	0.955902	4.40643	-8.85814	9.00535	-0.983654					12.4969	5.67366	7.48049						-1.43212	-5.39415	6.91818	-0.779708	-2.38379	-7.29511	7.71276	-0.94585	-6.65423	-4.25173	6.83415	-0.62213	-4.18709
101.4									4.7282	-8.73848	9.10031	-0.960239					7.46206	7.36319	8.1005	0.908979	4.34414	-8.97267	9.10363	-0.985614					12.5966	7.11213	7.86484						-3.47592	-6.21215	7.63895	-0.813221	-2.61247	-8.65401	9.35088	-0.925475	-6.65844	-4.7003	7.08695	-0.663232	-4.05454
101.6									5.17946	-8.45023	8.86487	-0.953227					7.1543	7.377	8.19221	0.90049	4.55307	-9.3204	9.4465	-0.986651					12.4678	5.759	7.10423						-2.22017	-5.28605	6.841	-0.772701	-1.64994	-6.78933	7.24942	-0.936534	-7.48359	-3.53991	6.80864	-0.519915	-4.53317
101.8									4.84097	-8.54464	8.75105	-0.976413					6.55228	7.58928	8.35998	0.90781	4.42267	-8.90956	9.0042	-0.98949					13.5727	6.62209	7.70814						-3.0488	-5.37544	7.5173	-0.715075	-2.40824	-7.17056	7.76811	-0.923076	-5.80035	-4.0098	7.01683	-0.571454	-4.70599
102									4.66547	-8.78475	9.11985	-0.963257					7.23176	7.29877	8.38823	0.870121	4.29535	-8.67073	8.69579	-0.997118					12.7081	6.55069	7.86131						-2.20796	-5.03464	6.40404	-0.786166	-2.15458	-6.47385	7.05242	-0.917962	-6.15209	-4.25892	6.74331	-0.631577	-4.013
102.2									4.79743	-8.46388	8.76613	-0.965521					7.26542	7.75073	8.71508	0.889347	4.40847	-9.1817	9.26462	-0.99105					13.2798	6.16191	7.20496						-1.8621	-5.84855	7.6258	-0.766942	-2.25905	-7.26704	7.95733	-0.913251	-6.95782	-4.35949	6.84563	-0.636828	-4.51732
102.4									4.61402	-8.37366	8.81101	-0.950364					7.30087	7.76672	8.76693	0.885911	4.40945	-9.17528	9.24314	-0.992659					13.9976	6.17322	7.32697						-2.51838	-5.25466	6.86996	-0.764874	-2.11105	-7.61834	8.04131	-0.9474	-6.17358	-4.07055	6.95347	-0.585398	-4.42745
102.6									4.34328	-8.93288	9.20867	-0.970052					7.68151	7.52686	8.55762	0.879551	4.24486	-8.82848	8.95078	-0.986337					12.4804	6.11787	6.95245						-2.78033	-5.47475	7.20105	-0.760271	-2.5073	-7.67972	8.10733	-0.947256	-6.53655	-4.49671	6.96104	-0.645982	-4.15852
102.8									4.7359	-8.45601	8.94217	-0.945633					7.66045	7.49909	8.90927	0.841718	4.18475	-8.58531	8.67231	-0.989968					12.1671	5.90526	7.25468						-2.58943	-5.4603	6.5841	-0.829316	-2.11769	-7.67781	8.17529	-0.939148	-6.64673	-3.70547	6.79107	-0.545638	-3.81858
103									5.53377	-8.07214	8.51403	-0.948099					7.23782	7.63148	8.43404	0.904843	4.34438	-8.93201	9.07864	-0.983849					12.9097	6.24321	6.98787						-2.29039	-5.47265	7.33881	-0.745714	-2.33344	-7.22348	7.39151	-0.977267	-6.68739	-4.44976	6.6416	-0.669983	-4.42388
103.2									5.32938	-8.49482	9.00519	-0.943325					6.48252	6.83228	8.02044	0.851858	4.38905	-8.64818	8.77147	-0.985944					14.1763	8.06157	8.17413						-2.3755	-5.38837	7.06572	-0.762608	-1.96227	-7.08662	7.3159	-0.96866	-6.06815	-4.18156	6.85655	-0.609864	-4.69945
103.4									5.03148	-8.05413	8.62818	-0.933468					7.10803	7.60109	8.56888	0.887058	4.65638	-9.28176	9.39439	-0.988011					14.0646	8.74093	9.49999						-2.63686	-5.64157	7.20002	-0.783549	-2.5097	-7.33708	7.54123	-0.972928	-6.93092	-3.8902	6.87044	-0.566223	-4.15193
103.6									4.65403	-8.81219	9.24915	-0.952756					7.53952	7.38523	8.53753	0.865032	4.45797	-9.3478	9.45753	-0.988398					14.2686	5.67618	6.78782						-2.2916	-4.95043	7.50487	-0.659629	-2.25879	-7.33738	7.51035	-0.97697	-6.30362	-3.54825	6.81553	-0.520613	-5.34367
103.8									5.20701	-8.52613	8.96447	-0.951102					8.12586	8.14749	8.91151	0.914265	4.06232	-8.97008	9.01904	-0.994571					13.1353	6.09517	7.22181						-2.0671	-5.14977	6.95436	-0.74051	-2.41048	-7.28205	7.63096	-0.954276	-6.36154	-4.24206	6.93229	-0.611928	-4.07587
104									5.24058	-8.87935	9.40181	-0.944429					8.06396	7.90254	8.91262	0.886669	4.56729	-9.12507	9.22701	-0.988952					12.686	6.926	8.90672						-2.44915	-4.70921	7.14945	-0.658682	-1.77853	-7.466	7.62676	-0.978921	-7.46156	-3.36171	6.73863	-0.498871	-6.01263
104.2									5.17	-8.73877	9.1359	-0.956531					7.39855	7.10927	8.45678	0.840659	4.38457	-8.59914	8.7755	-0.979903					12.8935	7.57576	8.47458						-1.90183	-4.9478	7.06292	-0.700532	-2.12695	-7.19274	7.46266	-0.963831	-6.20903	-4.4687	6.94272	-0.643653	-4.24327
104.4									4.93977	-8.79584	9.20295	-0.955763					6.55472	6.95626	7.94469	0.875586	4.35538	-8.59393	8.74369	-0.982872					13.6353	6.3405	7.40536						-2.28415	-5.21915	7.38452	-0.706769	-1.86055	-6.92421	7.18125	-0.964207	-7.56947	-4.10609	6.71897	-0.611119	-4.67604
104.6									5.24376	-8.71453	9.06915	-0.960898					6.8049	7.30346	8.49399	0.859838	4.16389	-9.11199	9.23775	-0.986385					14.4418	7.43312	7.57857						-2.65843	-4.9851	7.51949	-0.662957	-2.47019	-7.28253	7.71895	-0.943461	-7.05778	-4.63354	6.75585	-0.685856	-4.17861
104.8									5.28893	-8.67484	9.02141	-0.961584					6.8261	7.40949	8.31699	0.890886	4.57499	-9.13659	9.17429	-0.995891					15.4263	5.85425	6.94997						-2.18797	-4.43187	7.36787	-0.601513	-2.04484	-7.21305	7.48857	-0.963208	-7.45658	-4.19546	6.97077	-0.601864	-4.72907
105									5.05614	-8.74339	8.93965	-0.978047					6.51354	7.36	8.20463	0.897055	4.235	-9.25235	9.30118	-0.99475					14.1007	4.1709	6.99451						-2.15927	-4.36762	6.75043	-0.647013	-2.16895	-6.81005	7.01945	-0.970169	-6.57172	-3.6236	6.96188	-0.520492	-4.27923
105.2									5.85406	-8.44801	8.7337	-0.967289					7.51419	7.92018	8.95591	0.884352	3.89175	-9.26886	9.3901	-0.987088					13.5027	3.99635	6.62542						-2.69845	-5.62033	8.31717	-0.675751	-1.93422	-7.20667	7.26695	-0.991704	-6.66433	-4.12106	7.09146	-0.581131	-5.32368
105.4									5.71144	-8.63266	9.08098	-0.950631					7.46275	7.69876	8.62929	0.892167	4.04026	-8.91611	9.14143	-0.975352					14.91	3.65044	6.74464						-1.72885	-5.16592	7.81078	-0.661384	-2.25053	-7.48847	7.63672	-0.980587	-5.77932	-3.87093	6.80174	-0.569109	-4.13985
105.6									4.96909	-8.61754	8.97681	-0.959978					6.1031	6.78451	8.07253	0.840445	4.23014	-8.90919	9.02425	-0.98725					15.5519	3.63572	6.79603						-1.71985	-4.38474	8.30905	-0.527707	-1.98995	-7.30522	7.5954	-0.961794	-5.40575	-3.96871	6.94685	-0.571296	-5.16632
105.8									4.6639	-8.78061	9.09698	-0.965223					6.598	7.03019	8.42564	0.834381	4.02416	-9.16785	9.30499	-0.985262					14.674	4.36798	6.64852						-2.26451	-4.57647	7.79618	-0.587015	-2.14016	-7.62102	7.84747	-0.971144	-5.65348	-3.46728	6.83084	-0.507592	-5.02179
106									4.92516	-8.88486	9.16002	-0.969961					6.62893	7.27137	8.47506	0.857973	4.1718	-8.89078	9.01539	-0.986178					13.3553	3.6029	5.9043						-1.90066	-4.0937	7.50155	-0.545714	-2.33172	-7.22609	7.31617	-0.987688	-6.09892	-4.0919	6.93123	-0.590357	-4.79248
106.2									4.75547	-8.85414	9.12826	-0.96997					6.31405	7.2829	8.48152	0.858679	3.97857	-8.745	8.93603	-0.978622					13.102	3.74615	5.78988						-2.21676	-4.70338	7.49648	-0.627412	-2.27925	-7.56745	7.63949	-0.99057	-6.43446	-4.09493	6.70936	-0.610331	-4.71379
106.4									5.25408	-8.71319	9.05821	-0.961911					6.43797	7.32569	8.76425	0.83586	4.16373	-8.89313	9.25294	-0.961114					13.915	5.83221	6.26265						-2.07284	-4.30139	6.98583	-0.615731	-2.08041	-7.17592	7.34458	-0.977035	-6.14981	-4.34052	6.9838	-0.621512	-4.43214
106.6									5.16823	-8.75599	9.09919	-0.962282					6.28689	7.72079	8.08648	0.954778	4.06718	-9.02563	9.45539	-0.954549					13.427	4.93443	6.01717						-2.5815	-4.97465	7.50742	-0.662631	-2.45914	-7.22083	7.24528	-0.996625	-6.49655	-4.21791	6.93603	-0.608115	-3.95904
106.8									4.73279	-8.8008	9.28161	-0.948197					6.46085	7.66656	8.76032	0.875146	3.64538	-8.64256	8.94252	-0.966457					11.3641	4.55414	5.67176						-3.20516	-6.0323	7.19386	-0.838534	-2.1824	-7.1199	7.22158	-0.985921	-5.48238	-3.09353	6.85013	-0.451602	-3.50531
107									4.4159	-8.45418	8.64027	-0.978463					6.40977	7.40749	8.2617	0.896607	3.72897	-9.14669	9.28796	-0.98479					11.7258	5.13565	5.75443						-2.14309	-4.64908	7.0515	-0.659304	-1.52119	-7.56169	7.81141	-0.968031	-6.32564	-3.6453	6.77764	-0.537842	-4.08786
107.2									4.49212	-8.43941	8.82084	-0.956758					6.1752	7.6462	8.357	0.914945	3.65717	-8.68641	8.86878	-0.979436					11.3965	5.61347	5.87961						-2.91917	-5.79407	8.10722	-0.71468	-1.9169	-7.13313	7.35761	-0.969491	-5.92535	-4.07898	7.06401	-0.577431	-4.39866
107.4									3.99806	-8.28831	8.89058	-0.932257					6.60125	7.11812	8.19872	0.868198	4.50182	-9.12321	9.28148	-0.982948					11.8435	5.63349	6.06998						-2.2887	-6.04115	7.51661	-0.803707	-1.98417	-7.08149	7.26509	-0.97473	-6.55048	-5.03961	6.675	-0.754998	-4.90846
107.6									5.64438	-8.54431	9.15207	-0.933593					6.56175	7.30295	8.61025	0.84817	4.01433	-8.80687	9.0631	-0.971729					11.9075	6.04702	6.22696						-2.37078	-5.60438	7.26942	-0.770953	-2.42503	-7.19527	7.33538	-0.9809	-6.94421	-4.20799	6.68173	-0.629776	-4.63124
107.8									4.72749	-8.3605	8.86968	-0.942593					6.23526	6.85898	8.89121	0.771434	3.91005	-9.17547	9.45412	-0.970526					12.2598	5.04186	5.90155						-2.23502	-5.20935	6.97839	-0.746498	-1.61585	-6.92744	7.09218	-0.976771	-7.27043	-3.4062	6.78291	-0.502174	-4.19117
108									4.27429	-8.19876	8.93876	-0.917214					6.35942	7.00381	8.58155	0.816147	4.37395	-9.27919	9.43415	-0.983575					11.8205	5.09785	5.82316						-1.98799	-5.40184	7.74775	-0.697214	-1.79064	-7.41148	7.54841	-0.98186	-7.183	-4.40711	6.89372	-0.639293	-4.065
108.2									4.95325	-8.61161	9.23624	-0.932372					6.29249	8.04585	8.79607	0.91471	3.97701	-8.84552	9.04733	-0.977693					11.943	5.86788	6.20244						-1.72266	-4.06658	6.86728	-0.592168	-1.91239	-7.21734	7.41948	-0.972756	-7.29837	-3.59162	6.99974	-0.513108	-4.77731
108.4									5.14291	-8.57815	9.02828	-0.950142					6.76841	7.49313	8.43251	0.8886	4.10989	-9.02149	9.18856	-0.981818					12.3747	4.92351	5.62778						-1.81501	-5.77848	7.70944	-0.749532	-1.42125	-7.08286	7.29395	-0.97106	-7.22131	-3.96872	6.65325	-0.596509	-4.82074
108.6									4.57489	-8.37794	8.8907	-0.942326					7.22775	8.10615	8.58804	0.943889	4.05349	-9.25302	9.36728	-0.987802					11.7131	5.2479	5.75463						-2.27198	-5.83066	7.44574	-0.783087	-1.74124	-7.14599	7.31251	-0.977228	-6.92032	-3.62622	6.88721	-0.526515	-5.05439
108.8									5.27721	-8.66843	9.29281	-0.932811					6.92439	7.59209	8.28198	0.9167	4.47689	-9.11244	9.40863	-0.968519					12.1029	5.03355	5.71119						-2.10236	-5.28934	7.37417	-0.717279	-1.88288	-6.84679	7.13904	-0.959063	-7.16022	-3.5394	7.06941	-0.500664	-4.65694
109									5.20428	-8.41861	9.08844	-0.926298					6.29321	7.07081	8.25562	0.856484	4.2229	-8.57496	8.87582	-0.966103					12.0884	5.29114	6.04139						-2.5662	-5.53493	8.15425	-0.678779	-2.31494	-7.24116	7.45058	-0.971893	-6.30743	-3.35245	6.95933	-0.481721	-5.34906
109.2									4.85907	-8.20999	8.87047	-0.925542					6.72551	7.43394	8.06427	0.921837	4.34455	-8.94491	9.1997	-0.972304					11.6708	5.26541	5.80243						-1.90179	-5.79605	7.8157	-0.741592	-1.3952	-6.92779	7.31506	-0.947059	-6.14738	-3.209	7.00584	-0.458047	-4.92133
109.4									4.7666	-8.4633	8.93224	-0.9475					6.60912	7.59748	8.40896	0.903498	3.59967	-8.68791	9.02719	-0.962416					11.3495	5.12944	5.62658						-2.38951	-5.08336	7.0221	-0.723909	-2.04069	-6.97553	7.3171	-0.95332	-5.80623	-3.22217	6.78477	-0.474912	-5.58458
109.6									4.89941	-8.29966	8.94949	-0.927389					6.87433	7.69216	8.40315	0.91539	4.02402	-8.98051	9.15138	-0.981329					11.8764	5.25388	5.86127						-2.50271	-4.72389	6.95029	-0.679669	-1.94446	-6.91493	7.11196	-0.972295	-6.18804	-3.30681	6.7892	-0.48707	-4.97952
109.8									4.61426	-8.61498	9.16124	-0.940373					6.51814	7.35431	8.20197	0.896651	3.85942	-8.94539	9.28444	-0.963482					10.9987	5.2	5.97647						-2.37487	-4.90398	6.77193	-0.724162	-1.39709	-7.53499	7.93106	-0.950061	-6.76114	-2.87879	6.84341	-0.420665	-4.61974
110									5.18929	-8.53004	9.13048	-0.934237					6.36065	7.89259	8.45122	0.9339	3.93303	-8.54618	8.84527	-0.966187					11.8701	4.82719	5.69287						-2.23367	-4.37147	7.40577	-0.590279	-2.31173	-8.09826	8.48746	-0.954145	-6.31566	-3.79326	6.88815	-0.550694	-3.91882
110.2									4.7151	-8.3507	8.75966	-0.953313					6.68082	7.78448	8.36094	0.931054	3.98706	-8.51029	9.03052	-0.942392					10.9137	4.35717	5.65546						-1.90265	-4.50427	7.58093	-0.594158	-1.7586	-7.26527	7.75684	-0.936627	-6.45985	-3.28754	6.79347	-0.483927	-4.38904
110.4									4.60804	-8.30514	8.80608	-0.943114					6.92212	7.67158	8.32987	0.920972	4.1978	-8.75631	8.98904	-0.974109					11.5211	5.231	5.9829						-2.28188	-4.09756	7.14418	-0.573551	-1.9832	-7.19882	7.6477	-0.941305	-6.25628	-3.24893	6.8231	-0.476166	-4.14794
110.6									4.33314	-8.34788	8.893	-0.938702					6.64665	7.58703	8.51757	0.89075	4.31991	-8.7848	9.22804	-0.951968					11.6949	4.8551	5.80856						-2.49963	-4.86118	7.83498	-0.620446	-2.58118	-7.88879	8.34499	-0.945332	-6.935	-3.84937	6.81403	-0.564919	-5.13271
110.8									4.94652	-8.59478	8.89552	-0.966192					6.37502	7.49383	8.51197	0.880387	4.02754	-8.99659	9.32073	-0.965225					11.8991	4.98028	5.72123						-1.99347	-4.97762	8.05751	-0.617761	-2.27729	-7.33194	7.69347	-0.953008	-6.63012	-3.1722	6.87621	-0.46133	-4.95414
111									5.35828	-8.40925	9.06456	-0.927707					7.34959	7.60507	8.19161	0.928397	3.97783	-8.87393	9.17749	-0.966923					12.2763	5.26171	5.83611						-2.20783	-6.00115	7.68273	-0.781122	-1.89401	-6.82065	7.27513	-0.937529	-6.36381	-4.40292	6.75014	-0.65227	-4.79939
111.2									5.09234	-8.72252	9.36052	-0.931841					6.57161	7.41717	8.28152	0.895629	4.53793	-9.00609	9.26183	-0.972388					12.1458	4.68214	5.5287						-3.09803	-5.22524	7.85297	-0.665384	-2.2923	-7.08253	7.21158	-0.982104	-6.89501	-4.06349	6.88044	-0.590586	-5.65415
111.4									4.98284	-8.95115	9.42598	-0.949625					7.6725	7.68081	8.50729	0.902851	4.0614	-9.03202	9.05696	-0.997246					12.2746	4.72249	5.5638						-2.22982	-5.31237	6.81653	-0.779336	-2.05601	-6.77714	7.09494	-0.955207	-6.52691	-4.227	6.90417	-0.612239	-4.32998
111.6									4.6068	-8.74936	8.85964	-0.987552					6.62274	7.15964	8.26925	0.865816	4.2036	-8.82563	9.05965	-0.974169					12.2085	4.75031	5.6315						-2.68552	-5.63565	7.43401	-0.758091	-1.98247	-6.83179	7.07388	-0.965776	-6.35797	-4.40007	6.84811	-0.642523	-4.64782
111.8									4.46706	-8.71628	9.00184	-0.968278					6.7096	7.5558	8.39999	0.899501	4.04733	-9.36229	9.56192	-0.979122					11.9115	5.10948	5.74062						-2.4308	-5.4338	8.19901	-0.662738	-2.19318	-6.85144	7.16524	-0.956205	-6.40346	-4.33318	6.68072	-0.64861	-4.60021
112									4.51892	-8.54958	8.65067	-0.988315					6.6011	7.63371	8.18291	0.932885	4.21265	-8.97006	9.06864	-0.989129					11.618	5.07431	5.80286						-2.21189	-4.76148	7.90904	-0.602031	-2.25329	-7.36869	7.5716	-0.9732	-6.45597	-4.47674	6.80846	-0.657525	-2.64814
112.2									4.44991	-8.16955	8.45711	-0.965998					6.48138	7.28493	8.35702	0.871714	4.12822	-8.81227	9.06748	-0.971854					11.6414	5.46795	5.90116						-1.5083	-5.28954	6.74251	-0.784507	-1.8611	-7.5211	7.85808	-0.957117	-6.36526	-5.06678	6.86931	-0.737597	-4.74662
112.4									4.53484	-8.72219	8.90506	-0.979464					7.81701	8.40143	9.43404	0.890545	4.29032	-8.38993	8.74675	-0.959206					11.7352	4.87222	5.69122						-1.92141	-5.03533	7.03476	-0.715779	-1.78739	-6.81232	7.0546	-0.965656	-6.62302	-4.3906	6.76738	-0.648788	-3.81343
112.6									4.78897	-8.67504	8.88032	-0.976883					7.08823	7.29264	8.72915	0.835435	4.49268	-8.79287	9.09632	-0.966641					11.2164	5.45561	6.09188						-2.58869	-4.62053	6.80263	-0.679227	-1.96004	-7.23716	7.36751	-0.982307	-7.158	-4.88392	6.85627	-0.71233	-3.67492
112.8									4.93222	-8.78589	9.0994	-0.965546					7.47459	7.46969	8.9871	0.831156	4.15612	-8.7578	9.02482	-0.970412					10.374	5.71544	6.07137						-1.79454	-5.16736	7.34117	-0.703887	-1.9568	-6.79659	6.95017	-0.977904	-6.61882	-4.30513	7.17942	-0.599649	-3.67056
113									5.13248	-8.67976	9.09731	-0.954102					7.27685	7.8379	9.10544	0.860793	4.01991	-9.00721	9.27222	-0.971419					12.0001	5.16292	5.64041						-2.2484	-4.78424	7.18335	-0.666018	-1.54449	-7.26703	7.58592	-0.957963	-6.2091	-4.32676	6.99334	-0.618698	-3.73178
113.2									5.07111	-8.92999	9.12363	-0.978776					7.30964	6.99376	8.45082	0.827584	4.13593	-9.12421	9.55006	-0.955409					11.8384	5.26036	5.77269						-1.39281	-4.62768	7.0696	-0.654589	-1.9028	-7.5337	7.62109	-0.988533	-6.74248	-4.34863	6.7342	-0.645753	-3.57156
113.4									4.75106	-8.47888	8.69426	-0.975228					7.59504	7.94987	9.23358	0.860973	4.05584	-9.26455	9.51529	-0.973648					11.6514	5.32647	5.80618						-2.47549	-4.38782	7.44444	-0.589409	-1.56725	-6.90646	7.33227	-0.941925	-6.30075	-4.40182	6.83583	-0.643934	-4.07034
113.6									4.97988	-8.719	9.05133	-0.963284					8.35495	7.34608	8.3271	0.88219	4.1253	-9.16292	9.36107	-0.978832					11.5551	5.33411	5.67401						-1.87242	-4.90852	6.86938	-0.714551	-2.09927	-7.30127	7.49339	-0.974361	-6.83909	-4.35267	6.84005	-0.63635	-3.93146
113.8									4.40227	-9.04595	9.10805	-0.993182					8.22383	7.81216	8.62151	0.906124	3.87541	-8.83205	9.07709	-0.973004					11.2018	5.44529	5.69167						-2.20935	-4.68148	6.94967	-0.673626	-2.43198	-7.54961	7.84555	-0.96228	-6.38783	-4.84051	7.15723	-0.676311	-4.40901
114									4.55181	-8.63797	8.97278	-0.962686					8.40949	7.34262	8.70924	0.843084	4.11684	-8.65393	8.88023	-0.974517					11.5621	5.48347	5.64156						-1.62611	-4.76816	6.81508	-0.699649	-1.58506	-6.7359	7.11261	-0.947037	-6.34981	-4.21426	6.95993	-0.605504	-5.35647
114.2									3.70618	-8.68563	8.82302	-0.984428					7.95787	7.09201	8.55926	0.828578	4.19793	-8.71515	8.93729	-0.975145					11.378	5.60987	6.03234						-2.11393	-5.64889	7.42795	-0.760491	-1.49887	-6.46822	6.91028	-0.936028	-6.69764	-5.33424	6.99292	-0.762806	-4.77776
114.4									4.7801	-8.94075	9.08801	-0.983796					7.33629	7.59012	8.71014	0.871412	4.58779	-8.69761	9.06051	-0.959948					11.6684	5.12234	5.81228						-1.17824	-4.84898	6.17737	-0.784958	-1.65714	-6.63405	6.90596	-0.960628	-6.64536	-5.12039	6.55481	-0.781165	-5.03626
114.6									4.40968	-8.79181	8.92538	-0.985035					7.64814	6.97359	8.25817	0.844446	4.32649	-8.66682	8.82267	-0.982335					11.7484	4.61391	5.67727						-1.98755	-5.38706	7.14656	-0.753798	-1.82798	-6.1039	6.52447	-0.93554	-7.00209	-4.72987	6.89084	-0.6864	-4.325
114.8									4.49528	-9.06127	9.22972	-0.98175					7.9147	7.82176	8.56923	0.912773	3.95125	-8.73049	8.84208	-0.987379					12.5984	4.92165	5.88379						-2.59654	-4.64852	7.01397	-0.662752	-2.19433	-6.95067	7.28716	-0.953823	-6.60225	-4.61629	6.81776	-0.677097	-5.79341
115									4.19034	-9.00811	9.12001	-0.987731					8.07421	7.32349	8.34354	0.877743	4.49068	-8.80129	8.96284	-0.981975					11.8323	5.15169	5.83343						-2.02376	-5.50733	6.84663	-0.804387	-2.38432	-7.09247	7.4315	-0.954379	-6.56357	-4.94775	6.79954	-0.727659	-5.08906
115.2									4.0673	-8.28824	8.56147	-0.968087					8.37637	7.55946	8.52769	0.886461	4.61881	-8.9641	9.04245	-0.991335					12.0898	4.72491	5.52385						-2.2356	-5.3036	7.28951	-0.727567	-2.21051	-7.30798	7.55777	-0.96695	-6.7409	-4.55428	6.88753	-0.661236	-5.37589
115.4									4.37924	-8.80565	8.91352	-0.987899					7.97981	7.04767	8.67341	0.812561	4.15713	-9.17429	9.25995	-0.99075					12.3785	4.72613	5.60515						-1.60877	-4.87953	6.65152	-0.733597	-2.20583	-7.16464	7.32659	-0.977896	-6.72632	-4.40318	6.87411	-0.640546	-4.41076
115.6									4.48562	-8.98593	9.11583	-0.98575					8.14005	6.95672	7.97911	0.871867	4.39715	-9.08423	9.17124	-0.990512					11.7125	5.08321	5.78049						-2.24622	-5.65169	7.05567	-0.801013	-2.19048	-7.0782	7.26785	-0.973906	-6.20813	-4.68875	6.90286	-0.679248	-4.95175
115.8									4.19107	-9.05446	9.13084	-0.991635					7.81051	6.74993	7.92904	0.851292	3.96174	-8.44044	8.51885	-0.990795					11.978	4.82335	5.74504						-2.11573	-4.72904	6.42586	-0.735939	-2.43663	-6.85091	7.08228	-0.96733	-6.44235	-4.57626	6.89982	-0.663244	-5.15696
116									4.13146	-9.12577	9.16078	-0.996178					8.14673	7.69929	8.28446	0.929366	3.83923	-8.88028	9.15813	-0.96966					12.5409	5.0386	5.78794						-1.69884	-5.41618	7.58193	-0.714353	-2.39055	-6.9107	7.30075	-0.946574	-6.10807	-5.2254	7.05834	-0.740316	-5.32451
116.2									3.89651	-9.14138	9.17554	-0.996277					7.963	7.51982	8.48305	0.886453	4.09482	-8.65756	9.06449	-0.955107					11.1009	5.27771	5.60502						-2.36214	-5.21286	7.10686	-0.733496	-1.94718	-6.59612	7.09119	-0.930186	-6.35898	-4.7741	6.75546	-0.706703	-5.27767
116.4									4.27779	-8.56591	8.73507	-0.980635					7.22858	7.27252	8.45406	0.86024	3.77899	-9.1311	9.31199	-0.980575					11.3077	5.32157	5.76059						-2.35642	-5.4012	7.40098	-0.729796	-2.22231	-7.13687	7.31156	-0.976109	-6.57733	-4.82931	6.80901	-0.709253	-5.49139
116.6									3.16777	-8.4592	8.53634	-0.990963					7.8176	7.37451	8.48804	0.868812	4.63059	-9.1439	9.38915	-0.973879					10.7943	5.3807	5.87617						-1.93575	-5.36958	7.48788	-0.717103	-2.20625	-7.46833	7.61533	-0.980697	-6.60713	-4.99502	6.6823	-0.747501	-5.21707
116.8									3.21469	-7.52285	7.69532	-0.977588					7.68845	7.01134	8.33468	0.841224	4.13195	-9.2295	9.51498	-0.969997					11.4722	5.11707	5.9611						-1.67997	-5.44368	7.04105	-0.773135	-1.75854	-7.40586	7.63834	-0.969564	-7.16712	-4.35901	6.91167	-0.630674	-5.60598
117									2.84652	-8.07898	8.12679	-0.994117					7.21328	7.69641	8.63911	0.89088	4.34309	-8.78341	9.0098	-0.974873					11.2523	5.50009	6.03987						-2.15743	-4.94127	7.26946	-0.679729	-2.18521	-7.32492	7.51509	-0.974696	-6.71637	-5.23266	6.67459	-0.783968	-5.35493
117.2									3.14183	-7.59718	7.77296	-0.977386					7.63406	7.88305	8.76702	0.899172	4.03059	-8.93181	9.18203	-0.972749					11.009	5.04285	5.91239						-2.74668	-6.1389	7.66349	-0.801059	-2.11023	-7.21133	7.42087	-0.971763	-6.46121	-5.50517	6.8131	-0.808026	-5.39541
117.4									3.45889	-8.41573	8.42842	-0.998495					7.41159	6.73794	8.03267	0.838817	3.86853	-8.86982	9.08141	-0.9767					10.7785	5.26771	6.05032						-2.34556	-5.57032	7.45333	-0.74736	-2.4481	-7.11525	7.25254	-0.98107	-6.57855	-4.72874	6.9936	-0.676152	-6.8476
117.6									2.90603	-8.15311	8.1989	-0.994415					8.04605	7.49933	8.68802	0.863181	3.59936	-9.3666	9.44986	-0.991189					11.5545	5.51733	6.08567						-2.30468	-5.29422	8.13154	-0.651072	-2.29925	-6.91084	7.47729	-0.924245	-7.07373	-4.65007	6.88329	-0.675559	-5.43912
117.8									2.99696	-7.82375	7.87046	-0.994066					6.98334	6.95768	8.30242	0.83803	3.67091	-9.0737	9.1834	-0.988055					11.1432	5.39611	5.96312						-1.37259	-5.75433	7.28426	-0.789968	-2.57987	-6.83111	7.28479	-0.937722	-6.59726	-4.97319	6.85168	-0.725835	-5.65795
118									3.07893	-7.46515	7.93277	-0.941053					7.46573	6.47727	8.40198	0.770922	4.10496	-8.79951	9.10986	-0.965932					10.1461	7.1001	7.20073						-1.76111	-5.34559	7.2913	-0.733147	-2.57916	-6.6906	6.92515	-0.96613	-6.8169	-4.57587	7.0342	-0.650518	-5.22978
118.2									3.44028	-7.49632	7.67504	-0.976713					7.23327	7.07677	8.73164	0.810475	4.19296	-8.55621	8.91175	-0.960105					9.73475	7.10831	7.13866						-1.66007	-5.12393	7.38152	-0.694156	-2.14373	-7.00981	7.29058	-0.961489	-6.36089	-4.38346	6.79712	-0.6449	-4.68744
118.4									3.24634	-8.66227	8.68273	-0.997644					7.61467	6.85057	8.22647	0.832747	4.41185	-8.87317	9.14724	-0.970038					10.2962	6.75035	6.75052						-1.81872	-5.01045	7.3128	-0.685162	-2.42798	-7.19434	7.47043	-0.963042	-6.74625	-4.69227	6.91126	-0.678932	-4.81947
118.6									3.27638	-7.82757	7.87335	-0.994186					7.19338	6.77635	8.36561	0.810025	4.42572	-8.73642	9.01084	-0.969546					11.265	5.85025	5.9537						-2.21909	-5.91779	7.11878	-0.831293	-2.31451	-7.20308	7.41951	-0.97083	-6.48113	-4.75912	6.93196	-0.686547	-4.81545
118.8									2.27795	-7.42664	7.92355	-0.937286					7.91019	7.16694	8.65312	0.828249	4.50706	-9.42728	9.58588	-0.983455					10.8481	5.85256	6.01161						-2.02269	-5.6305	7.43409	-0.757389	-2.30304	-7.32914	7.55961	-0.969514	-6.34125	-4.94178	6.96534	-0.709482	-4.71957
119									2.94	-5.90416	6.57756	-0.897621					6.89255	6.63538	8.31324	0.79817	3.80569	-9.17831	9.29693	-0.987241					11.1202	6.17512	6.37283						-1.99789	-5.3441	7.02673	-0.76054	-2.10915	-6.91397	7.26461	-0.951733	-6.2866	-4.46893	6.78947	-0.658215	-4.53677
119.2									2.92874	-6.6675	7.58555	-0.878974					7.06668	6.91433	8.52026	0.811516	4.00538	-9.11561	9.29609	-0.980586					10.8733	5.8234	6.12063						-1.8936	-5.89046	7.21514	-0.816402	-1.97799	-7.42041	7.59945	-0.976441	-6.37422	-4.5706	6.80394	-0.671758	-4.40109
119.4									2.61674	-6.37572	7.35874	-0.866414					7.50057	6.91289	8.56156	0.807433	4.27881	-9.47377	9.4941	-0.997859					11.3758	6.14473	6.36857						-2.50179	-5.82172	7.2485	-0.803161	-2.16448	-7.18177	7.34897	-0.977249	-7.11024	-4.70871	6.94188	-0.678305	-3.19225
119.6									3.9434	-8.96997	9.07712	-0.988196					7.98957	7.42963	8.6743	0.85651	4.12727	-9.13402	9.17862	-0.995141					10.8278	5.976	6.28643						-2.28159	-5.78369	7.01748	-0.824183	-2.13465	-6.75039	6.90775	-0.97722	-7.00854	-4.58457	7.26926	-0.630678	-3.74542
119.8									4.34788	-8.72112	8.84983	-0.985456					7.1466	6.57767	8.33874	0.788808	4.30108	-8.98698	9.10726	-0.986793					10.757	6.15752	6.36632						-2.39318	-5.23945	7.01063	-0.747359	-2.2068	-6.83329	7.06239	-0.96756	-7.21234	-3.89475	6.95947	-0.559633	-5.20171
120									4.96049	-8.92995	9.19805	-0.970853					6.66774	6.53214	8.45752	0.772347	4.67216	-8.9512	9.09406	-0.984291					11.0654	5.88968	6.1529						-2.164	-5.4084	7.63335	-0.708523	-2.47978	-7.50948	7.65101	-0.981502	-6.49763	-4.41819	7.03289	-0.628218	-5.09809
120.2									4.71488	-8.29623	8.53021	-0.97257					7.88188	7.11015	8.65208	0.821786	4.41345	-8.96452	9.0398	-0.991673					10.7048	5.85945	6.01963						-2.04475	-5.00216	7.2662	-0.688415	-1.65706	-6.90392	7.27237	-0.949336	-7.12455	-4.38302	6.9893	-0.627104	-5.24616
120.4									4.13249	-8.07896	8.51191	-0.949135					7.03731	6.56894	8.00168	0.820945	4.46191	-9.2304	9.40551	-0.981383					11.0556	5.9488	6.29462						-2.84195	-6.17537	7.49056	-0.82442	-2.13583	-7.15644	7.46244	-0.958995	-6.82258	-4.80061	6.67984	-0.718671	-5.25282
120.6									5.28623	-8.45271	8.71482	-0.969924					6.74575	6.99807	8.40337	0.83277	4.22412	-8.76203	8.84161	-0.990999					11.1399	5.97747	6.15031						-1.85573	-4.73695	7.21866	-0.656209	-2.37519	-6.91522	7.13079	-0.96977	-6.73794	-4.3166	6.76328	-0.638241	-5.10294
120.8									4.59809	-8.47734	8.67704	-0.976985					6.8223	6.6714	8.34951	0.799017	4.11355	-8.49804	8.62178	-0.985648					10.8091	5.86481	6.22009						-1.93595	-4.73178	6.36342	-0.743591	-2.39853	-6.67434	6.86471	-0.972269	-6.51292	-4.39156	6.99772	-0.62757	-5.79143
121									4.59595	-8.70884	8.99723	-0.967946					6.61583	6.81933	8.32511	0.819128	4.5144	-9.05264	9.1013	-0.994653					11.0746	6.22466	6.38946						-2.04324	-5.11516	6.48525	-0.788738	-2.4231	-7.05174	7.25778	-0.971611	-6.82999	-4.74786	6.7481	-0.703584	-5.43182
121.2									4.88618	-8.67461	8.99871	-0.963984					6.82736	6.90897	8.1362	0.849165	4.89821	-8.96058	9.00642	-0.994911					10.9497	5.90237	6.35697						-2.26752	-4.68925	6.70124	-0.699758	-2.25976	-7.44816	7.6673	-0.971419	-6.5896	-4.50677	6.92604	-0.650698	-5.60348
121.4									4.90056	-9.31131	9.46505	-0.983757					7.15467	6.74943	8.13711	0.829462	4.3832	-9.15569	9.38279	-0.975796					11.1988	6.28462	6.39311						-2.76666	-4.99068	6.86489	-0.726985	-2.13146	-7.24544	7.3798	-0.981794	-6.74743	-4.58617	6.74	-0.680441	-5.77518
121.6									5.21249	-8.78837	9.15046	-0.960429					6.64421	6.04485	7.82483	0.772522	3.94314	-8.77504	8.97608	-0.977602					11.2562	5.95362	6.23617						-1.88701	-4.79003	6.84824	-0.699455	-1.98097	-6.76339	7.14274	-0.946889	-7.19747	-4.75584	6.93055	-0.686214	-5.31409
121.8									4.89291	-8.80852	9.21808	-0.95557					7.46916	6.98074	8.32327	0.838702	4.12759	-8.59121	8.74416	-0.982508					11.9882	6.0319	6.21584						-2.21716	-5.03827	6.76574	-0.744674	-1.85953	-7.22366	7.56046	-0.955453	-6.4465	-4.44738	6.97495	-0.637621	-6.07117
122									4.73297	-8.46362	8.97724	-0.942787					7.66598	6.79853	8.01163	0.848582	3.88163	-8.60664	8.83521	-0.974129					11.3016	5.93375	6.239						-1.99131	-4.85597	6.07928	-0.798774	-1.65035	-6.42999	6.5934	-0.975216	-7.04589	-4.39673	6.95412	-0.632248	-6.01021
122.2									4.73995	-8.55381	9.01918	-0.948403					7.44122	6.62164	8.0607	0.821472	4.37529	-8.92862	9.04688	-0.986929					11.8101	6.25894	6.35434						-2.5472	-4.90484	6.61114	-0.741905	-1.55169	-6.35094	6.50278	-0.976651	-7.17216	-4.6276	6.98452	-0.662551	-5.44614
122.4									4.80764	-8.88614	9.18645	-0.96731					8.05907	7.45384	8.89703	0.83779	3.93832	-9.07003	9.16799	-0.989314					11.5699	5.8709	6.16577						-1.9669	-5.48939	7.24881	-0.757282	-1.93707	-7.12005	7.43193	-0.958034	-6.37694	-4.5687	7.06565	-0.646607	-4.66046
122.6									5.10994	-8.89979	9.24189	-0.962984					6.99753	6.88803	8.61956	0.799116	3.8019	-9.0661	9.21633	-0.983701					10.9944	6.04023	6.26026						-2.2801	-5.883	7.04259	-0.835347	-1.63189	-7.10943	7.41543	-0.958735	-6.95509	-4.11214	6.788	-0.605796	-5.04483
122.8									4.56037	-8.56901	8.94378	-0.958098					7.49536	6.72891	8.29135	0.811558	4.04215	-8.87367	9.20785	-0.963706					10.982	6.48433	6.93158						-1.9303	-5.62836	6.96869	-0.807664	-2.44832	-7.1859	7.4303	-0.967107	-6.83486	-4.59907	6.98587	-0.658338	-4.62886
123									4.84708	-9.09183	9.30058	-0.977555					7.21792	7.07799	8.42665	0.839953	3.77425	-8.95531	9.23227	-0.970001					11.4031	5.7717	6.35457						-1.90831	-5.50717	6.94746	-0.792688	-2.17279	-7.0789	7.47164	-0.947436	-7.32906	-4.44914	6.96704	-0.638598	-5.03065
123.2									4.93883	-8.79236	9.09377	-0.966855					6.98635	7.48437	8.50937	0.879545	3.87131	-8.74083	9.17769	-0.9524					11.7692	6.07753	6.30221						-1.91759	-4.85341	6.46294	-0.75096	-1.82401	-7.36701	7.55284	-0.975397	-7.03294	-4.33071	6.91898	-0.625917	-5.60647
123.4									4.76945	-8.80808	9.15415	-0.962195					6.79334	7.33333	8.43485	0.869408	3.85494	-9.11384	9.36734	-0.972938					11.8727	7.08014	7.51938						-1.90729	-6.11995	7.29526	-0.838893	-2.03198	-6.67945	6.90427	-0.967438	-6.97054	-4.48257	6.90754	-0.648939	-5.8836
123.6									5.13381	-8.9909	9.49663	-0.946747					7.45639	8.13779	9.29451	0.875548	4.22198	-8.70483	8.90064	-0.978001					11.7918	6.48144	7.04293						-2.47224	-6.13764	7.70384	-0.796699	-2.30419	-7.30731	7.51538	-0.972315	-7.06256	-4.77441	7.15822	-0.666982	-5.66658
123.8									4.40877	-8.64903	8.9304	-0.968493					7.29391	7.39889	8.76566	0.844077	3.91142	-8.85205	9.00536	-0.982976					10.8945	7.04308	7.23121						-3.17635	-4.53339	7.48518	-0.605649	-2.06534	-6.98947	7.18896	-0.97225	-7.57756	-4.13548	6.805	-0.607713	-5.48211
124									5.13899	-8.92977	9.26736	-0.963571					7.8039	7.45596	8.54239	0.872819	3.87174	-9.04066	9.18714	-0.984056					10.6853	7.65271	7.74996						-2.24616	-4.58512	6.68348	-0.686038	-2.02363	-7.02286	7.29804	-0.962294	-7.81474	-4.09981	7.05248	-0.581329	-5.81631
124.2									4.7521	-9.23109	9.70849	-0.950827					7.14513	6.87773	7.98561	0.861265	4.18426	-9.04752	9.13341	-0.990595					10.7437	6.90598	7.01849						-2.45026	-4.6294	6.53433	-0.708474	-2.02225	-7.18582	7.5041	-0.957585	-7.41515	-4.16603	6.94695	-0.599692	-5.7367
124.4									5.58304	-8.70264	9.19983	-0.945957					7.39623	6.52513	8.08973	0.806594	4.0797	-9.04337	9.06568	-0.997539					9.86011	7.44302	7.46181						-2.70211	-4.82754	6.70499	-0.719993	-2.10096	-7.23493	7.36667	-0.982117	-7.31401	-4.59503	7.096	-0.647553	-5.35575
124.6									4.41555	-8.85083	9.16348	-0.965881					7.84151	7.00088	8.11534	0.862673	4.02423	-8.51691	8.60702	-0.98953					10.0095	7.33974	7.61228						-1.48254	-5.44234	6.83925	-0.795751	-2.05324	-7.16309	7.29939	-0.981328	-7.0986	-4.44359	6.86579	-0.647207	-5.44328
124.8									5.29863	-8.76025	9.18533	-0.953722					7.68285	7.25727	8.64272	0.839697	3.66634	-8.78208	8.8059	-0.997295					9.33719	8.73561	8.75545						-1.97291	-5.13996	7.14551	-0.719327	-1.98865	-7.11105	7.29746	-0.974456	-7.05523	-4.7646	6.96928	-0.683658	-6.2661
125									4.9082	-9.12041	9.50248	-0.959793					8.00465	7.54632	8.81715	0.855869	3.77526	-8.40038	8.42043	-0.997618					9.28625	9.11242	9.13051						-1.60153	-4.98514	6.93066	-0.719289	-2.40717	-6.95252	7.14772	-0.972691	-7.48772	-4.22462	6.99639	-0.603829	-5.75273
125.2									4.40515	-9.13863	9.37244	-0.975054					7.63782	6.9235	7.98775	0.866765	3.83892	-9.03985	9.05512	-0.998313					9.15849	8.93855	8.97926						-1.59973	-5.41389	6.94803	-0.779198	-2.08681	-7.15086	7.30425	-0.979	-6.52504	-3.83429	7.01605	-0.546503	-5.72536
125.4									5.04122	-8.80054	9.09152	-0.967994					7.18177	6.9314	8.60067	0.805914	4.0427	-8.64102	8.7361	-0.989116					9.56247	9.10303	9.20127						-1.46045	-4.85281	7.01988	-0.691295	-1.82562	-7.34913	7.58072	-0.969449	-6.96565	-4.3567	6.95282	-0.626609	-5.47029
125.6									4.67254	-9.17651	9.36256	-0.980128					7.57593	7.20932	8.51752	0.84641	3.29007	-9.27503	9.29754	-0.997579					9.56045	8.9305	8.9899						-1.71912	-4.77166	7.20877	-0.661924	-1.31539	-6.76223	7.00875	-0.964827	-6.67197	-4.16249	6.98994	-0.595498	-4.91133
125.8									4.74412	-9.19512	9.46809	-0.971169					7.01727	6.76488	8.32364	0.812731	3.83455	-9.14841	9.19996	-0.994396					7.99713	7.44646	7.67468						-1.77118	-6.71146	8.12847	-0.825673	-1.93534	-6.80455	7.00639	-0.971191	-6.8603	-3.97367	6.94104	-0.57249	-4.52768
126									4.36254	-9.12179	9.38137	-0.97233					6.46142	7.09218	8.37903	0.84642	3.62989	-9.38262	9.50162	-0.987476					9.56429	8.86712	9.03098						-1.19993	-5.42707	7.20955	-0.752761	-2.05502	-7.36307	7.66096	-0.961117	-6.25881	-4.31846	6.96746	-0.619804	-5.41474
126.2									4.43832	-9.21327	9.35822	-0.98451					7.65748	7.13501	7.94895	0.897604	3.60255	-9.22737	9.36534	-0.985268					9.35706	8.97921	9.17454						-2.88946	-5.86082	8.37354	-0.699921	-2.2574	-7.67836	7.78784	-0.985942	-6.3855	-4.48072	7.00522	-0.639626	-5.91746
126.4									4.21555	-8.89854	9.19875	-0.967365					8.04482	7.15395	8.12539	0.880444	3.63074	-9.08256	9.16071	-0.99147					10.558	7.43544	7.68723						-2.62739	-4.99804	7.31789	-0.682989	-2.12867	-7.14711	7.36727	-0.970116	-7.03316	-3.48758	7.02169	-0.496686	-5.66826
126.6									4.36294	-9.25516	9.49462	-0.97478					7.90461	8.3491	8.67697	0.962214	3.96595	-8.76002	8.82893	-0.992195					11.4391	5.80926	6.38555						-2.35608	-5.45924	7.57328	-0.720855	-2.43876	-7.51936	7.77802	-0.966745	-6.29149	-4.45817	6.91018	-0.64516	-6.15944
126.8									4.61183	-9.43548	9.60336	-0.982518					7.46067	7.92889	8.80586	0.90041	4.01463	-9.13379	9.21187	-0.991524					11.584	5.91007	6.43899						-2.32116	-6.14958	8.21857	-0.748255	-1.94922	-7.04303	7.65309	-0.920286	-6.03542	-4.63538	6.93805	-0.66811	-6.01536
127									4.52294	-9.46747	9.58509	-0.987729					7.83544	7.22194	7.68156	0.940166	3.72088	-9.10472	9.12557	-0.997715					12.3872	6.4769	6.76017						-2.41722	-6.12134	8.13165	-0.752779	-2.31891	-7.07143	7.68471	-0.920194	-6.01604	-4.63123	6.85235	-0.67586	-6.27845
127.2									4.40285	-9.10905	9.26762	-0.982891					7.93918	7.93737	8.80718	0.901239	3.8924	-9.2254	9.36421	-0.985176					12.1261	7.68871	7.94656						-2.21335	-5.597	6.95943	-0.804233	-2.20169	-6.98285	7.41952	-0.941147	-5.80712	-4.42318	6.79251	-0.651185	-5.23749
127.4									4.22963	-8.93505	9.16031	-0.975409					7.962	7.67542	8.52005	0.900865	4.2402	-9.06986	9.26284	-0.979166					12.32	6.93683	7.75523						-2.53019	-6.03759	7.53229	-0.801561	-2.31817	-6.75566	7.2405	-0.933038	-5.37664	-4.33221	6.81806	-0.635403	-5.96464
127.6									4.53311	-9.06912	9.15979	-0.990102					7.47875	6.95979	8.01079	0.868802	3.87271	-9.37893	9.44789	-0.992701					12.2008	6.70633	7.66133						-2.91392	-5.23048	7.28122	-0.718352	-2.15345	-7.11486	7.40082	-0.961361	-5.87678	-4.81121	6.83469	-0.703941	-6.00645
127.8									4.63424	-9.08756	9.29206	-0.977992					7.16291	7.19385	8.24367	0.872652	3.70668	-9.12742	9.28103	-0.983449					11.6816	6.69593	6.79613						-1.27508	-5.03583	6.44751	-0.781051	-2.24019	-7.39982	7.66447	-0.96547	-6.25211	-4.11037	7.04869	-0.583139	-5.41748
128									4.58586	-8.49282	8.83469	-0.961303					6.92773	7.11445	8.2008	0.867531	4.12405	-9.16084	9.23829	-0.991616					11.6102	6.70022	6.75555						-1.25966	-5.34119	6.57422	-0.812444	-2.33634	-6.93177	7.19368	-0.963592	-5.74709	-4.7601	7.20677	-0.660504	-5.85522
128.2									4.32939	-9.18881	9.20829	-0.997884					7.10301	6.99215	7.70478	0.907508	3.79568	-8.98683	9.20869	-0.975908					12.4802	6.16823	6.60097						-0.883148	-4.72457	6.18521	-0.76385	-2.23217	-7.2581	7.57107	-0.958662	-6.24843	-4.80856	6.74794	-0.712596	-6.31188
128.4									4.74484	-8.672	8.98135	-0.965556					6.38795	7.39592	7.90801	0.935244	3.70759	-8.93384	9.11126	-0.980528					11.7482	6.31959	6.66596						-1.45317	-5.25402	6.68199	-0.786296	-2.19439	-7.40581	7.71509	-0.959913	-5.85838	-4.41904	7.05477	-0.62639	-5.7568
128.6									4.7658	-9.00951	9.23248	-0.975849					8.61037	7.51874	8.63165	0.871067	3.54565	-8.80017	8.92914	-0.985556					12.3754	6.33999	6.94647						-1.38392	-5.21142	7.09768	-0.734242	-2.09393	-7.27809	7.47172	-0.974085	-6.10079	-3.94436	6.79862	-0.580171	-6.32268
128.8									5.14466	-8.98742	9.1546	-0.981738					9.68542	8.03202	8.3535	0.961515	3.84719	-8.77082	9.04086	-0.970131					11.8687	6.8119	7.03885						-1.79278	-3.90887	5.85176	-0.667983	-2.36683	-7.3171	7.39867	-0.988975	-6.4896	-4.41007	6.86981	-0.64195	-5.51597
129									4.59555	-9.0204	9.16109	-0.984643					9.77523	8.05814	8.19967	0.982739	3.46711	-9.22487	9.41865	-0.979425					12.4737	7.66144	7.9113						-1.37475	-5.37068	6.60252	-0.813429	-1.79127	-7.28342	7.62965	-0.95462	-5.83109	-4.41988	7.09254	-0.623173	-6.05726
129.2									5.01903	-8.81897	9.15568	-0.963223					9.74062	7.50429	7.71638	0.972515	3.56437	-9.26247	9.43823	-0.981378					12.7369	6.97484	7.61179						-1.44816	-5.35851	7.01201	-0.764191	-2.19156	-7.20633	7.5898	-0.949476	-6.50752	-4.36394	7.00267	-0.623182	-5.32916
129.4									4.86108	-9.04993	9.34536	-0.968387					9.70444	7.79602	7.98569	0.976249	3.85914	-9.38165	9.524	-0.985054					12.4886	6.53432	7.31436						-1.68049	-5.74748	6.73911	-0.852854	-2.38077	-7.21609	7.42684	-0.971623	-6.55632	-3.93238	6.84352	-0.574614	-6.0808
129.6									4.91354	-8.93587	9.15554	-0.976007					9.84167	7.57075	7.89914	0.958427	3.95391	-8.76548	8.88134	-0.986954					12.5201	6.79575	7.15466						-1.65144	-5.44054	6.60071	-0.824235	-2.19565	-7.38597	7.6736	-0.962517	-6.77655	-4.34951	6.94054	-0.626681	-5.30816
129.8									4.43445	-9.227	9.2835	-0.993914					9.74057	8.06718	8.24528	0.978399	3.55144	-9.05464	9.08897	-0.996223					12.6626	6.81644	7.08257						-1.67175	-4.47008	6.00325	-0.744611	-2.46621	-7.63353	7.89094	-0.96738	-6.68969	-4.22567	6.88704	-0.613569	-5.53414
130									4.52412	-8.903	8.99615	-0.989646					9.99341	7.80094	8.00502	0.974506	3.61573	-9.14642	9.19414	-0.994809					12.2926	6.30623	6.67336						-1.97383	-4.95832	6.54106	-0.75803	-2.25985	-7.7867	7.89378	-0.986435	-6.82391	-4.29442	6.85974	-0.626032	-5.58188
130.2									3.80404	-8.65968	8.86144	-0.977232					9.9289	7.70375	8.01568	0.961085	3.39501	-9.16237	9.19376	-0.996586					12.2615	6.21509	6.86581						-2.27835	-4.67056	6.3662	-0.733649	-2.34574	-7.01471	7.3983	-0.948153	-6.37634	-4.00934	7.01376	-0.571638	-4.94566
130.4									4.57139	-8.57533	9.05083	-0.947464					9.58127	7.81261	8.07614	0.967369	3.97702	-9.34655	9.4203	-0.992171					12.0321	7.02055	7.45262						-1.9231	-4.36725	6.07611	-0.718757	-2.21474	-7.37739	7.54071	-0.978342	-6.78506	-3.92764	6.92602	-0.567085	-4.66327
130.6									4.66318	-8.5146	8.81407	-0.966023					9.20435	7.63729	7.89129	0.967813	3.73782	-8.96128	9.0032	-0.995343					12.9755	5.36575	6.11479						-2.24705	-4.79086	6.39856	-0.74874	-1.97552	-7.30184	7.54725	-0.967484	-6.72412	-4.27792	7.03266	-0.608294	-5.29187
130.8									4.23316	-8.36592	8.71124	-0.96036					9.43212	7.68782	8.00319	0.960595	3.90369	-9.02059	9.07107	-0.994435					11.2692	6.09431	6.56033						-2.14969	-4.40394	6.23551	-0.706269	-2.35573	-7.73585	7.85993	-0.984213	-6.09592	-4.20795	7.11191	-0.591677	-6.02978
131									4.54588	-9.48458	9.63768	-0.984115					8.93835	7.85496	8.28491	0.948105	3.95753	-9.10581	9.1871	-0.991151					11.7841	6.00021	6.63044						-2.49305	-5.52058	6.85951	-0.804807	-1.82838	-6.75092	7.03405	-0.959748	-6.66062	-3.88469	7.04229	-0.551624	-5.07787
131.2									4.70362	-8.89019	9.0583	-0.981441					8.88956	7.60182	8.09671	0.938877	4.06534	-8.72301	8.81584	-0.98947					12.5922	6.58485	7.30913						-2.5115	-5.41681	6.48012	-0.835912	-1.46163	-6.88578	7.17584	-0.959579	-6.01702	-4.64328	6.89527	-0.673401	-5.64368
131.4									3.77488	-8.78942	8.91021	-0.986443					9.45066	8.07098	8.53945	0.945141	4.0088	-8.79322	8.97715	-0.979511					12.2624	7.60991	8.53289						-1.78723	-5.77835	7.01555	-0.823649	-1.65113	-6.88171	7.25357	-0.948733	-6.61703	-4.24767	6.90463	-0.615192	-5.79086
131.6									4.24774	-9.50182	9.67578	-0.982022					9.7776	7.53628	7.86067	0.958732	4.26036	-8.78113	9.0652	-0.968663					11.3509	6.81804	7.73874						-2.1195	-5.55973	6.81455	-0.815862	-2.09864	-7.58396	7.81062	-0.97098	-6.42817	-4.7153	7.16189	-0.658387	-5.6908
131.8									4.94192	-9.01688	9.29061	-0.970537					10.0001	7.89428	8.06987	0.978241	3.94573	-9.13847	9.27072	-0.985735					10.7275	7.15	7.77782						-2.26313	-5.869	7.37331	-0.795979	-2.06298	-7.43978	7.6419	-0.973551	-6.64625	-3.77728	6.86258	-0.550418	-5.166
132									4.56368	-8.54579	8.71819	-0.980225					10.1527	8.05722	8.32237	0.96814	3.92992	-8.70753	8.86685	-0.982032					11.8951	6.27117	6.54038						-2.70371	-5.64652	7.40604	-0.76242	-2.12397	-7.00915	7.47484	-0.937699	-6.95476	-4.24902	6.92129	-0.613906	-5.76168
132.2									4.65401	-8.71055	9.17241	-0.949647					8.92239	7.73327	8.08068	0.957008	4.30147	-8.96496	9.16316	-0.97837					11.541	6.71691	6.96987						-1.91183	-5.27645	7.24376	-0.728413	-1.55437	-6.67592	7.23864	-0.922261	-6.67049	-4.55273	6.82268	-0.667294	-6.47321
132.4									4.52135	-8.55879	8.75156	-0.977973					9.48675	7.40516	7.59703	0.974744	4.00644	-8.63342	8.85803	-0.974643					11.3372	5.56737	5.78023						-2.52087	-5.42414	7.0757	-0.766587	-2.42769	-6.58608	7.19543	-0.915314	-6.83352	-4.52415	6.849	-0.660556	-5.82303
132.6									4.63132	-9.45194	9.52955	-0.991856					8.96528	7.59318	8.12526	0.934515	3.84505	-8.73516	8.9741	-0.973374					11.6772	5.36845	5.71537						-1.97691	-5.34084	6.85245	-0.779406	-1.76831	-6.87026	7.26208	-0.946045	-6.84221	-4.37817	6.95306	-0.629675	-5.56832
132.8									4.07319	-9.64191	9.77756	-0.986127					9.28793	7.57779	8.05209	0.941096	3.60316	-8.89801	9.0274	-0.985667					11.1142	5.73469	6.01621						-2.07828	-4.8647	6.52609	-0.745423	-2.30861	-6.57757	6.92126	-0.950342	-7.0433	-4.44042	6.87431	-0.645944	-5.6886
133									4.21772	-8.83134	9.1696	-0.963111					9.24699	7.85074	8.01773	0.979172	4.4371	-8.87604	9.22288	-0.962394					11.3772	5.90247	6.54247						-2.12636	-4.02901	6.34051	-0.635439	-1.97138	-7.01388	7.20301	-0.973742	-6.41855	-4.63659	6.93028	-0.669034	-5.33372
133.2									4.12977	-9.00527	9.08945	-0.990739					9.20847	7.66079	7.98022	0.959972	3.83422	-8.86444	9.12326	-0.97163					11.4433	7.1524	7.17853						-2.22784	-4.50549	6.48073	-0.695214	-1.83647	-6.98223	7.34955	-0.950021	-6.87491	-4.66617	6.85809	-0.68039	-5.63276
133.4									3.63596	-8.63226	8.74851	-0.986712					9.4148	7.93555	8.10706	0.978845	4.18323	-8.98299	9.16993	-0.979614					11.8525	6.19491	6.49143						-2.42787	-3.96862	6.39179	-0.620894	-1.59584	-7.15559	7.4181	-0.964612	-6.90352	-4.66563	6.80179	-0.685942	-5.74281
133.6									3.49181	-8.73429	8.75245	-0.997925					8.29874	7.66946	8.02721	0.955433	4.004	-8.63445	8.83655	-0.977129					12.0155	5.76357	6.05636						-1.53747	-5.09316	7.02344	-0.725167	-1.75496	-6.64698	6.94228	-0.957465	-6.39574	-4.93564	6.97614	-0.707503	-5.0406
133.8									4.07287	-8.63964	8.66323	-0.997276					11.3957	7.35263	7.37331	0.997196	4.17959	-8.94761	9.05632	-0.987996					11.6072	6.26055	6.54018						-1.53688	-5.11853	6.82093	-0.750415	-1.87271	-7.73331	7.91694	-0.976806	-6.59194	-4.72704	6.86833	-0.688237	-5.10783
134									4.05975	-8.34648	8.37732	-0.996318					11.4066	7.354	7.53688	0.975736	3.9722	-8.98142	9.22147	-0.973969					9.50275	7.20146	7.36691						-1.54683	-4.70085	5.95044	-0.790002	-1.56638	-6.91908	7.26651	-0.952187	-6.28111	-5.19239	6.93071	-0.749186	-5.94101
134.2									4.09653	-8.54173	8.65639	-0.986755					10.4721	7.40603	7.43074	0.996674	4.21348	-8.77972	9.06221	-0.968827					10.073	7.83388	8.25886						-1.51637	-5.33244	6.64265	-0.802758	-2.07891	-6.84232	7.08972	-0.965104	-6.10959	-5.1021	6.88798	-0.740725	-5.54181
134.4									4.29493	-8.61377	8.83031	-0.975477					10.6618	6.90839	6.9408	0.995331	3.53885	-8.64054	8.75421	-0.987015					10.6128	7.88569	7.92518						-1.44092	-5.07301	6.74669	-0.751926	-1.69584	-6.9551	7.30121	-0.952595	-6.43516	-5.62554	6.93743	-0.810897	-4.91267
134.6									4.03258	-8.83772	8.89927	-0.993084					9.8915	7.75484	7.82691	0.990792	3.77391	-8.62777	8.7379	-0.987396					10.1672	6.46052	7.59543						-2.5094	-6.07005	7.06799	-0.858809	-1.49171	-7.76911	7.84249	-0.990643	-6.70831	-5.217	6.89567	-0.756562	-4.52904
134.8									4.44051	-8.76284	8.7898	-0.996933					9.80993	7.56138	7.75707	0.974773	4.01164	-8.79886	8.98269	-0.979535					9.98315	6.55213	7.39705						-1.78099	-5.6565	7.03426	-0.804136	-1.17645	-7.3264	7.58914	-0.965379	-6.67004	-5.07589	6.97145	-0.728096	-4.70188
135									4.24847	-9.28743	9.36026	-0.99222					9.79824	8.3133	8.41979	0.987353	3.25116	-8.74426	8.79041	-0.99475					11.7692	7.14374	7.97415						-1.55863	-5.04356	6.0863	-0.828674	-1.18482	-6.75827	6.8988	-0.979629	-6.58286	-4.7059	6.81693	-0.690324	-4.99064
135.2									3.94871	-8.92798	9.00012	-0.991985					10.6343	5.69927	5.75651	0.990057	4.07258	-8.74034	8.79303	-0.994009					10.3779	7.10669	7.94403						-1.53112	-5.58997	7.02207	-0.796057	-1.53565	-6.79651	7.04066	-0.965322	-6.49953	-5.29381	7.05189	-0.750694	-3.84448
135.4									4.63276	-8.39254	8.54651	-0.981984					10.74	5.62926	5.79023	0.972199	4.04792	-8.80628	8.90504	-0.988911					10.8253	6.59607	7.50231						-1.53338	-5.68836	6.85034	-0.830376	-1.18444	-7.58366	7.651	-0.991199	-6.70162	-5.10932	6.89104	-0.741443	-3.78009
135.6									4.53305	-9.05875	9.17959	-0.986836					11.0702	5.27216	5.66507	0.930644	4.38702	-9.30442	9.43071	-0.986609					10.1478	6.49612	7.43866						-1.85674	-5.51257	7.1925	-0.766433	-1.37342	-6.79372	6.97775	-0.973625	-6.62623	-5.00041	6.8981	-0.724897	-4.35969
135.8									4.53868	-9.07897	9.19319	-0.987576					10.598	5.69502	5.8347	0.976061	4.09777	-8.80733	8.9672	-0.982172					10.214	6.8644	7.65935						-1.40155	-5.42148	6.85417	-0.790974	-1.86488	-7.22198	7.49057	-0.964143	-6.66955	-5.34447	6.85939	-0.779147	-4.19457
136									4.53889	-8.95687	9.13569	-0.980426					10.301	5.71594	5.87534	0.972869	3.8032	-9.20598	9.27132	-0.992953					11.0155	6.47008	7.59395						-2.155	-5.64386	6.99376	-0.806986	-1.59881	-6.75639	7.08393	-0.953762	-6.96634	-4.91713	6.99004	-0.703448	-3.83627
136.2									4.50997	-9.30144	9.41597	-0.987837					10.3938	5.56702	5.63603	0.987757	3.92045	-9.26587	9.33461	-0.992636					10.6056	7.4331	7.98491						-2.3733	-5.4858	6.95131	-0.789175	-1.40695	-6.98573	7.20729	-0.969259	-6.56558	-4.96726	6.94322	-0.715411	-5.31379
136.4									4.43915	-9.07517	9.14784	-0.992056					9.96978	5.78869	5.94801	0.973215	3.6787	-8.53513	8.69102	-0.982063					11.0259	6.19932	6.95518						-2.05844	-5.07218	6.78848	-0.747175	-1.87876	-8.07438	8.12803	-0.993399	-6.52476	-4.72204	6.8574	-0.688605	-4.40722
136.6									4.73146	-8.82204	8.93169	-0.987723					10.1889	5.77532	5.84932	0.98735	3.56533	-8.90763	8.93357	-0.997096					10.375	6.17459	7.29075						-2.00211	-5.35684	6.48204	-0.826413	-2.70412	-7.94243	7.98685	-0.994439	-6.19491	-5.48897	6.84433	-0.801974	-4.66613
136.8									5.04437	-8.5457	8.76845	-0.974597					10.4558	5.9366	5.94812	0.998064	3.98703	-8.60337	8.62432	-0.997571					10.6492	6.442	7.60606						-1.38402	-4.26156	5.75886	-0.740001	-2.52302	-7.58539	7.6832	-0.987269	-6.89921	-4.5059	7.01843	-0.64201	-4.61031
137									4.81653	-8.70364	8.91731	-0.976039					10.8216	5.64545	5.81663	0.970571	4.37676	-9.16554	9.29425	-0.986152					10.3141	6.4056	7.23392						-1.29387	-4.24494	5.84502	-0.72625	-2.36528	-7.58671	7.63841	-0.993232	-6.94704	-4.4198	6.95308	-0.63566	-5.01147
137.2									4.76895	-8.64967	8.86056	-0.976199					10.7569	5.49244	5.62185	0.976982	3.78227	-9.18607	9.20841	-0.997574					10.3369	6.93974	7.87033						-1.84565	-5.17735	7.04299	-0.735106	-2.48103	-7.19433	7.39437	-0.972947	-5.94698	-4.31463	6.9211	-0.623403	-5.18881
137.4									4.59925	-8.80851	8.96661	-0.982367					9.7773	5.53415	5.62758	0.983399	3.75577	-9.04625	9.17472	-0.985997					9.68605	6.47026	7.35967						-1.89012	-5.04381	6.78197	-0.743708	-2.42737	-7.60838	7.65461	-0.993961	-6.509	-4.36833	6.78137	-0.644167	-5.57599
137.6									5.04699	-9.28664	9.40642	-0.987266					10.3529	5.62997	5.85973	0.960791	3.9926	-8.95827	9.06207	-0.988546					10.134	6.38815	7.46405						-1.62351	-5.35725	7.70621	-0.695187	-2.39089	-7.41632	7.5141	-0.986987	-6.43951	-4.47378	6.75008	-0.662774	-5.7003
137.8									4.70106	-8.65774	8.8569	-0.977513					10.4735	5.69559	5.9137	0.963117	3.7006	-9.22644	9.28866	-0.993301					10.1518	6.58315	7.34223						-1.87194	-5.0795	7.61812	-0.666765	-2.61983	-7.30923	7.48433	-0.976604	-6.89464	-4.52523	6.79419	-0.666045	-5.72855
138									4.72061	-9.07644	9.14767	-0.992214					10.7253	5.59818	5.89869	0.949055	3.03437	-8.77722	8.86921	-0.989628					10.5525	6.66651	7.50585						-1.9461	-5.13949	8.03316	-0.639785	-2.33175	-7.44534	7.61325	-0.977945	-7.35283	-5.24323	7.0268	-0.746176	-5.61934
138.2									4.83441	-8.66382	8.9146	-0.971868					11.0811	6.56313	6.5958	0.995046	3.73432	-8.75236	8.95099	-0.97781					10.4416	7.64378	8.4773						-1.57163	-5.82587	7.48559	-0.778279	-2.50983	-7.26051	7.37908	-0.983932	-6.99311	-5.16851	7.0476	-0.733372	-5.44711
138.4									4.758	-8.8335	9.10258	-0.97044					10.7836	6.92505	6.9794	0.992212	3.46409	-9.02602	9.17379	-0.983892					10.6168	6.39587	7.40702						-1.48859	-5.8524	7.80024	-0.750285	-2.66731	-7.92504	7.9883	-0.992082	-7.6596	-4.39734	6.87194	-0.639899	-5.70103
138.6									4.56378	-9.23211	9.32253	-0.990302					11.8168	5.61018	5.79774	0.96765	3.25143	-8.92758	9.05614	-0.985804					10.5604	6.67858	7.52459						-1.51035	-5.3937	7.81696	-0.69	-2.66798	-7.59355	7.68435	-0.988184	-7.09256	-4.98004	7.02886	-0.708514	-5.27201
138.8									4.55754	-8.84071	9.10031	-0.971473					11.598	5.24255	5.55352	0.944004	3.34127	-8.87418	9.03159	-0.982571					9.88548	6.45568	7.52708						-1.53882	-4.167	6.43615	-0.647436	-2.15283	-7.7253	7.90959	-0.976701	-7.12707	-4.94873	6.8581	-0.721589	-4.93049
139									4.57179	-8.5862	8.86038	-0.969055					11.8303	5.63581	5.83221	0.966325	3.52772	-8.87086	9.15536	-0.968925					10.2811	6.47649	7.18026						-1.41895	-4.65291	7.11199	-0.654235	-1.8599	-7.1957	7.38312	-0.974615	-6.92532	-4.57758	6.85015	-0.668245	-5.50257
139.2									4.46226	-8.90505	9.0701	-0.981803					11.262	6.39811	6.5962	0.969969	3.73979	-8.93255	9.07892	-0.983878					10.4857	6.67348	7.47378						-2.13618	-4.99751	7.00242	-0.713683	-2.16681	-7.28967	7.42787	-0.981394	-6.93041	-4.96032	6.96322	-0.71236	-5.29614
139.4									4.51973	-8.91814	9.0219	-0.988499					11.1069	6.8198	6.89482	0.989119	3.94044	-8.81298	9.01062	-0.978066					10.67	6.55425	7.31724						-1.82981	-4.99485	6.68199	-0.747509	-2.23904	-7.72176	7.75108	-0.996218	-6.70031	-4.16456	6.78941	-0.61339	-4.56003
139.6									4.6048	-9.1341	9.26854	-0.985495					10.6411	6.09271	6.14154	0.992048	4.29702	-8.75904	8.94255	-0.979479					10.3314	6.55385	7.21289						-2.15547	-5.42754	6.81073	-0.79691	-2.39056	-7.31374	7.46915	-0.979193	-6.94911	-4.64663	6.75827	-0.687547	-5.09862
139.8									4.68878	-8.87296	9.02857	-0.982765					11.1507	6.84695	6.97021	0.982316	3.5116	-8.92015	9.1007	-0.980161					10.253	6.87233	7.66796						-0.754583	-3.98758	6.09124	-0.654642	-2.04615	-7.50027	7.5733	-0.990358	-7.06533	-4.21295	7.09275	-0.59398	-5.29881
140									4.5569	-9.13664	9.27914	-0.984643					10.9692	6.88294	6.99833	0.983511	4.26228	-9.35382	9.53539	-0.980959					10.4197	6.97761	7.60476						-1.95889	-4.42182	6.92544	-0.638489	-2.31951	-7.61055	7.8128	-0.974112	-7.42558	-4.71788	6.68634	-0.705601	-4.74265
140.2									4.90457	-9.00959	9.12795	-0.987033					11.0069	6.32515	6.45164	0.980395	4.21207	-9.45683	9.76602	-0.96834					10.3476	7.00388	7.93018						-1.08617	-4.22522	6.20406	-0.681041	-2.23661	-7.94232	8.01043	-0.991496	-6.79483	-3.86837	6.95108	-0.556513	-5.88735
140.4									4.26519	-8.61214	8.78957	-0.979814					10.6818	5.60517	5.79074	0.967953	3.95869	-8.73604	8.89758	-0.981845					10.3006	6.41532	7.31746						-0.962531	-5.01969	6.46362	-0.776606	-2.06676	-7.78987	8.10013	-0.961697	-7.53642	-4.16829	6.65068	-0.626747	-6.13663
140.6									4.47191	-9.04467	9.18153	-0.985094					11.3429	5.75912	5.91616	0.973455	3.73537	-8.97731	9.27268	-0.968147					10.0845	6.80778	7.4858						-1.36068	-4.27964	6.02963	-0.709767	-1.98373	-8.79202	8.79421	-0.999751	-6.96785	-4.48498	6.80098	-0.659461	-6.2367
140.8									4.76776	-8.68886	8.97446	-0.968177					10.6769	5.61205	5.79781	0.96796	4.13415	-9.00511	9.35418	-0.962683					10.2403	7.04655	7.69429						-2.46094	-4.90489	6.93096	-0.707678	-2.57129	-7.67982	8.01623	-0.958034	-6.9158	-4.52946	6.68146	-0.677914	-6.30584
141									4.66727	-8.64327	8.90264	-0.970866					10.2394	5.73512	5.82763	0.984126	3.69602	-8.94678	9.31468	-0.960504					10.699	6.57146	7.50695						-2.09244	-3.65767	6.79542	-0.538255	-2.04299	-7.5207	7.8597	-0.956868	-7.03782	-4.58804	6.80083	-0.67463	-5.67961
141.2									4.84341	-8.32653	8.73128	-0.953644					10.9987	5.52063	5.6836	0.971327	4.08024	-9.0764	9.41634	-0.963899					10.3286	6.75336	7.92579						-2.32134	-4.8607	7.67854	-0.633024	-2.47401	-7.45856	7.61467	-0.979498	-7.02241	-4.69842	6.90202	-0.680732	-5.59246
141.4									4.63944	-8.94599	9.18539	-0.973937					11.1436	5.39857	5.714	0.944797	3.62558	-9.1182	9.29776	-0.980687					10.8347	6.55573	7.91126						-1.88772	-5.27819	7.26678	-0.726345	-2.90242	-7.69499	7.79659	-0.986969	-6.56655	-4.58814	6.68967	-0.685854	-4.84745
141.6									4.71561	-8.64287	8.84044	-0.977651					10.5631	5.71421	5.87492	0.972644	3.60164	-8.80329	9.23693	-0.953054					9.87907	6.58018	7.33404						-1.78844	-4.76948	6.73007	-0.708683	-2.84506	-7.95196	8.0892	-0.983034	-6.5457	-4.30042	6.90723	-0.622596	-5.13039
141.8									4.5081	-8.79119	8.9854	-0.978386					10.4032	5.62875	5.77344	0.974939	3.77102	-8.83016	9.11237	-0.969031					10.3368	6.30363	7.31972						-2.18553	-4.57018	7.16763	-0.637614	-2.96266	-7.2424	7.3887	-0.980199	-6.96164	-4.74799	6.88425	-0.689689	-5.66571
142									4.87189	-8.79876	8.98166	-0.979636					11.2628	5.6217	5.85005	0.960966	3.13754	-8.85407	8.96654	-0.987457					10.4862	6.90321	8.42053						-2.71138	-4.50559	7.31488	-0.615948	-2.65004	-6.65723	6.79727	-0.979398	-6.91901	-4.13387	6.69795	-0.617185	-5.58905
142.2									4.26974	-8.6574	8.82089	-0.981466					11.2945	5.42628	5.71991	0.948666	3.58728	-8.76059	8.84213	-0.990778					10.3786	6.87175	8.6358						-2.98862	-4.02831	6.95457	-0.579232	-2.78946	-7.51391	7.62546	-0.985372	-6.55187	-4.71176	6.60614	-0.713241	-6.34786
142.4									4.42192	-9.39958	9.78799	-0.960318					10.439	5.65311	5.72109	0.988118	3.29182	-8.60191	8.77416	-0.980368					10.0394	7.07697	8.03779						-3.14623	-4.51761	7.04947	-0.640844	-1.19013	-7.08935	7.17759	-0.987705	-6.95446	-4.64499	7.24391	-0.641226	-5.56954
142.6									4.45873	-8.9425	9.41367	-0.949949					10.4944	6.03497	6.07285	0.993762	3.3567	-8.4677	8.6113	-0.983324					10.6203	6.62773	8.20974						-2.08935	-4.51775	7.29768	-0.619066	-2.38333	-7.2639	7.49104	-0.969679	-6.81833	-4.24782	6.89105	-0.616425	-6.04077
142.8									4.82313	-9.0445	9.36024	-0.966267					10.6162	5.59908	5.75256	0.97332	3.37749	-8.80153	9.02221	-0.97554					10.1812	7.25451	7.97771						-2.67509	-3.53422	7.02607	-0.503015	-2.6061	-7.39263	7.48925	-0.987099	-6.5109	-3.20396	6.80406	-0.47089	-5.65087
143									4.91777	-8.89986	9.35589	-0.951257					10.0788	5.50055	5.80486	0.947576	3.45502	-8.6075	8.69993	-0.989376					9.95479	6.74727	7.7541						-2.53237	-4.79622	7.64929	-0.627015	-1.90863	-7.27832	7.6179	-0.955423	-6.61399	-3.64334	6.92559	-0.52607	-6.76685
143.2									4.76108	-9.08323	9.44017	-0.96219					10.0575	5.73227	5.8187	0.985146	3.44335	-8.90174	9.1413	-0.973794					10.0782	6.83278	7.98747						-2.4529	-4.65396	7.49375	-0.621045	-2.24168	-7.0705	7.18731	-0.983747	-6.37562	-4.04462	6.88777	-0.587217	-5.702
143.4									4.79121	-9.36645	9.70019	-0.965594					10.1599	5.57338	5.66189	0.984367	3.5175	-8.8712	9.1354	-0.971079					9.90861	7.80061	8.54616						-1.93772	-4.95445	6.99606	-0.708177	-2.34823	-7.12805	7.29945	-0.976518	-6.49031	-4.34044	6.89175	-0.629802	-5.39813
143.6									4.46896	-9.40589	9.66221	-0.973472					10.7689	5.59019	5.68627	0.983102	3.44568	-8.78857	9.15982	-0.95947					10.3713	7.16138	7.93407						-2.88922	-4.87285	7.818	-0.623286	-2.07986	-7.06188	7.1523	-0.987357	-6.67275	-4.24643	6.9401	-0.611869	-5.53457
143.8									4.4742	-8.85369	9.35155	-0.946761					10.6238	5.94984	6.00935	0.990098	3.71662	-8.78314	9.43455	-0.930955					10.8527	6.58231	7.48961						-2.43732	-4.48432	7.83437	-0.572391	-2.13369	-7.36248	7.44984	-0.988273	-6.1047	-4.09305	6.91703	-0.591735	-5.22683
144									4.58454	-8.33647	8.93719	-0.932784					9.99255	5.60701	5.63869	0.994381	3.40654	-9.04801	9.34752	-0.967959					9.77204	7.27824	7.80132						-2.25142	-4.85286	7.17681	-0.676186	-2.31586	-7.58315	7.71378	-0.983065	-6.42513	-4.41135	7.11751	-0.619788	-5.53329
144.2									4.34072	-8.82248	9.40086	-0.938476					10.5687	5.6402	5.68757	0.991673	3.64999	-8.96481	9.25948	-0.968177					9.93753	6.84848	7.57631						-3.9147	-5.84918	7.42818	-0.78743	-2.75654	-7.82938	8.14956	-0.960711	-6.45899	-4.37483	6.80839	-0.642564	-4.88218
144.4									4.35016	-8.53576	8.96594	-0.952021					10.6242	6.05528	6.08211	0.995588	3.27054	-8.52977	8.69149	-0.981394					10.0838	7.08391	7.57705						-3.00258	-4.71709	6.65554	-0.708746	-2.5749	-7.83858	8.04061	-0.974874	-6.24449	-4.28507	6.80317	-0.629863	-5.01777
144.6									4.36829	-8.88098	9.3345	-0.951414					11.3838	5.61546	5.7311	0.979821	3.37457	-8.58985	9.17998	-0.935715					9.82779	6.54591	7.40757						-2.55115	-3.46411	6.93482	-0.499523	-2.68326	-7.74777	7.96582	-0.972627	-6.31506	-4.44523	6.92832	-0.641603	-4.87526
144.8									4.71794	-9.29531	9.62344	-0.965903					10.5182	5.86332	5.93379	0.988123	3.40012	-8.1739	8.76689	-0.93236					10.2845	6.54996	7.58307						-2.27943	-5.7301	7.58952	-0.755001	-2.49518	-7.44971	7.61283	-0.978573	-6.73829	-4.62845	6.8989	-0.670897	-5.55699
145									4.52195	-8.41146	8.92939	-0.941998					10.4671	5.67649	5.76977	0.983834	3.67116	-8.51498	9.18436	-0.927117					9.34664	5.70924	7.11102						-2.86095	-5.66284	7.19969	-0.786539	-2.55123	-7.58598	7.76447	-0.977012	-6.36745	-4.129	6.75017	-0.611688	-4.72571
145.2									4.38879	-8.11468	8.42422	-0.963256					10.1685	5.84987	6.08513	0.961338	3.13426	-8.84246	9.47191	-0.933546					9.62793	6.32819	7.05123						-1.9382	-5.79711	7.21002	-0.804035	-2.93195	-7.78887	7.97548	-0.976602	-6.2987	-4.4851	6.93701	-0.646546	-4.21807
145.4									3.95943	-8.05195	8.43065	-0.955081					10.2128	6.13048	6.41671	0.955393	3.37862	-8.50042	9.0548	-0.938775					10.12	7.39693	7.96632						-2.29313	-5.86018	7.22687	-0.810889	-2.82501	-7.906	8.07086	-0.979573	-6.35894	-4.80545	6.96133	-0.690306	-4.90421
145.6									4.07054	-8.26763	8.73087	-0.946942					9.91695	6.43595	6.53294	0.985154	3.84528	-8.45237	8.98609	-0.940607					9.80283	6.88467	7.4554						-2.66653	-5.14845	7.44879	-0.69118	-3.04234	-7.4539	7.84991	-0.949552	-6.8641	-3.91773	7.01856	-0.558196	-4.3252
145.8									4.17331	-8.83532	9.39399	-0.940529					10.982	7.04627	7.21853	0.976136	3.36313	-8.60166	9.05136	-0.950317					10.5007	6.98434	7.52006						-2.0295	-4.82211	6.90962	-0.697883	-2.93335	-7.97052	8.1695	-0.975644	-6.80445	-4.46558	6.72971	-0.663562	-4.39548
146									4.15724	-8.28049	8.78753	-0.942299					10.7067	6.36701	6.46527	0.984801	3.48599	-8.6861	9.07594	-0.957046					9.75212	6.78061	7.53664						-3.06919	-4.85082	6.94526	-0.698436	-2.52415	-7.34737	7.6576	-0.959486	-6.47974	-4.61393	6.68212	-0.690489	-5.02953
146.2									4.23769	-8.02817	8.3647	-0.959768					9.75889	7.47026	7.75474	0.963315	3.76913	-8.67219	9.22103	-0.940479					10.5077	6.64357	7.07873						-1.94781	-5.35345	6.59992	-0.811138	-2.37403	-8.02282	8.19507	-0.978982	-6.51143	-4.77819	6.74733	-0.708161	-4.86607
146.4									4.04007	-8.50536	8.86401	-0.959538					9.42051	7.69578	8.00735	0.961089	3.42639	-8.70669	8.88107	-0.980365					11.3506	7.05147	7.64637						-3.03052	-5.53644	7.3559	-0.752652	-2.31778	-6.66391	7.08623	-0.940404	-6.73151	-4.28038	6.93512	-0.617203	-4.26722
146.6									3.87885	-8.30837	8.53745	-0.973167					9.04114	8.00009	8.23713	0.971223	3.72829	-8.5276	8.83883	-0.964788					10.5948	6.85135	7.76936						-3.11888	-5.56646	7.44472	-0.747706	-2.84198	-7.1732	7.35085	-0.975833	-5.87331	-4.71734	6.86674	-0.686983	-5.06786
146.8									4.28984	-9.03002	9.2863	-0.972403					8.82723	7.89365	8.41321	0.938244	3.65255	-8.53024	8.88026	-0.960584					10.2794	6.83356	7.55693						-3.11057	-4.69202	7.09077	-0.661708	-2.61099	-7.81237	7.90658	-0.988084	-5.86354	-4.01656	6.85846	-0.585636	-4.98879
147									4.30229	-9.20912	9.53494	-0.965829					9.40976	8.24063	8.5424	0.964674	3.20973	-8.79625	9.07112	-0.969697					10.0472	6.97399	7.5006						-3.28244	-5.18881	7.16187	-0.724504	-2.68766	-7.30808	7.43891	-0.982412	-6.40318	-4.51277	6.81995	-0.661702	-4.57055
147.2									4.17021	-8.54353	8.75032	-0.976368					8.72866	7.64677	7.90782	0.966989	4.12206	-8.66425	9.20898	-0.940847					9.77153	6.76477	7.28173						-3.12557	-4.29797	6.891	-0.623708	-2.71302	-7.50263	7.69825	-0.974589	-6.70944	-4.77016	6.84197	-0.697192	-6.42951
147.4									4.42258	-8.82023	9.0202	-0.97783					10.169	8.04341	8.29572	0.969585	3.73685	-8.91646	9.25119	-0.963818					9.50385	6.75627	7.48319						-2.94979	-4.90787	7.16749	-0.684741	-2.34606	-7.04593	7.19404	-0.979413	-6.51563	-4.50282	6.71318	-0.670743	-5.93562
147.6									4.46827	-8.69517	8.77871	-0.990483					10.101	7.73017	7.95095	0.972232	3.1924	-8.36941	8.79889	-0.95119					9.58446	6.51713	7.4555						-2.65043	-4.31123	7.37519	-0.584558	-2.83074	-7.25085	7.34953	-0.986573	-6.5516	-4.52805	6.78844	-0.667024	-6.98014
147.8									4.3534	-8.89094	9.08879	-0.978231					8.94469	7.75992	8.19794	0.94657	2.92037	-8.57247	9.15944	-0.935917					9.76116	6.65629	7.22964						-2.46038	-5.05418	7.07744	-0.714125	-2.15891	-6.92336	7.19348	-0.96245	-6.88942	-4.10127	6.90866	-0.593643	-6.93414
148									4.35824	-8.61046	8.90438	-0.966991					9.37598	7.96713	8.08773	0.985089	3.89495	-8.65842	9.33449	-0.927573					9.81664	5.97161	7.11426						-2.11588	-4.62584	7.43567	-0.622114	-2.51572	-7.15179	7.37576	-0.969635	-6.32689	-4.10429	6.79832	-0.603722	-6.73399
148.2									4.37268	-8.5879	8.86561	-0.968676					10.3061	8.10397	8.1953	0.988855	3.50173	-8.74668	9.32574	-0.937907					9.70642	6.0219	7.18802						-2.59157	-5.23612	7.83292	-0.668476	-2.19528	-7.13745	7.31182	-0.976152	-6.31337	-4.41657	6.95127	-0.635362	-6.70272
148.4									4.36564	-8.45328	8.57106	-0.986257					10.1314	7.80276	7.84243	0.994941	3.19635	-8.77752	9.36058	-0.937712					10.0741	6.41201	7.27021						-2.21541	-4.30574	6.87829	-0.62599	-2.65515	-7.16085	7.37189	-0.971372	-6.38509	-4.72623	6.77314	-0.697791	-6.38158
148.6									4.58423	-8.47861	8.58081	-0.988089					9.47869	8.06728	8.57926	0.940323	3.10459	-8.89073	9.33322	-0.95259					9.82151	6.6578	7.41192						-2.45716	-5.58438	7.03787	-0.793476	-2.80407	-7.49174	7.76263	-0.965104	-6.01221	-4.25885	6.98901	-0.609365	-6.80717
148.8									4.79829	-8.57081	8.73788	-0.98088					9.50428	7.84658	8.01938	0.978452	3.81962	-8.13353	8.74289	-0.930303					10.1159	6.84315	7.61162						-2.4578	-5.22212	7.28275	-0.717053	-2.78821	-6.90127	7.12887	-0.968074	-6.33835	-4.37998	6.83828	-0.640509	-7.14857
149									4.24732	-8.58903	8.81295	-0.974592					9.63707	7.5233	7.54035	0.997738	3.35758	-8.57974	9.18068	-0.934543					9.74957	6.6645	7.67069						-2.66259	-5.0124	6.84923	-0.731819	-2.09717	-6.71523	7.13349	-0.941367	-6.37271	-4.69098	6.89106	-0.680734	-7.5011
149.2									4.19616	-9.02833	9.15361	-0.986314					9.36813	7.43564	7.8679	0.94506	3.04922	-9.04681	9.49606	-0.95269					9.61941	6.83669	7.7163						-1.81752	-5.25844	7.04208	-0.746717	-1.73365	-6.52718	7.25983	-0.899081	-6.44442	-4.74943	6.74625	-0.70401	-8.64859
149.4									4.22333	-9.17616	9.32486	-0.984053					9.30927	7.35967	7.88745	0.933086	2.39703	-8.2712	8.69429	-0.951337					10.036	6.83694	7.588						-1.5663	-5.03902	7.41157	-0.679885	-1.40484	-6.46871	7.24052	-0.893404	-6.9638	-4.60929	6.87184	-0.67075	-7.41143
149.6									4.3665	-9.08984	9.35965	-0.971173					10.2077	8.09454	8.21558	0.985267	3.56871	-8.44391	8.99337	-0.938904					10.7014	6.51093	7.61832						-2.04078	-5.13464	7.23495	-0.709699	-1.52688	-6.28316	6.76511	-0.92876	-7.0283	-4.12319	6.66825	-0.618332	-8.16437
149.8									4.14355	-8.83478	9.16369	-0.964107					9.93256	7.34108	7.65051	0.959554	3.43082	-8.61001	8.95346	-0.96164					10.3287	6.9814	7.62681						-2.98464	-5.1541	7.40589	-0.695946	-1.80568	-6.68632	7.25104	-0.922119	-6.49699	-4.49496	6.64246	-0.676701	-7.63767
150									4.30172	-8.83954	8.98223	-0.984115					9.58899	7.91058	8.22235	0.962083	2.89586	-8.42807	9.08636	-0.927552					10.8179	6.29352	7.29973						-2.42392	-5.26612	7.43297	-0.708481	-1.69064	-6.47835	6.96586	-0.930014	-6.56246	-4.55303	6.83852	-0.665793	-7.95012
150.2									4.23696	-8.78648	8.88416	-0.989005					9.58939	7.6179	7.97401	0.955342	2.9515	-8.0825	8.63508	-0.936008					10.0325	6.89298	7.5993						-1.70651	-5.3282	7.25821	-0.734093	-1.88228	-6.19732	6.87181	-0.901846	-6.70517	-4.30826	6.8867	-0.625591	-7.4675
150.4									4.18052	-8.80021	8.91548	-0.987071					9.76643	7.96042	8.24779	0.965158	2.97684	-8.69895	9.48925	-0.916717					10.1828	7.08078	7.79614						-1.37774	-5.44536	7.75911	-0.701803	-1.77776	-6.84964	7.11596	-0.962575	-6.55776	-4.02997	6.8035	-0.592338	-7.45248
150.6									3.96427	-8.56129	8.66965	-0.987501					9.29744	7.34754	7.49152	0.980781	2.92448	-8.70051	9.20912	-0.944772					10.3355	7.30145	7.43524						-0.981633	-6.30654	7.91864	-0.796417	-2.05766	-6.53285	7.10768	-0.919125	-6.62204	-4.82122	6.79247	-0.709789	-7.24631
150.8									4.28488	-8.21309	8.39328	-0.978532					9.49321	7.08094	7.5221	0.941352	3.4346	-8.33355	8.85594	-0.941012					9.65503	6.55312	6.95598						-1.42646	-5.27929	7.68064	-0.68735	-2.12807	-6.34904	7.15805	-0.886979	-6.46647	-4.22346	6.91057	-0.61116	-8.24216
151									4.3667	-8.3069	8.45687	-0.982266					9.78184	7.99438	8.27204	0.966434	2.84245	-8.67292	9.19815	-0.942899					9.71904	7.38542	7.47925						-1.93349	-5.90588	7.01272	-0.842166	-2.26461	-6.85918	7.5043	-0.914034	-6.37909	-4.14643	7.04502	-0.588562	-6.48054
151.2									4.78574	-8.36641	8.54625	-0.978958					9.78535	7.53876	7.8077	0.965555	3.30441	-8.77594	9.165	-0.957549					10.0622	6.44852	6.98704						-2.45939	-4.84048	7.2653	-0.666246	-2.05027	-6.60828	7.17631	-0.920847	-6.04734	-3.98971	6.74085	-0.59187	-6.89614
151.4									4.60742	-8.2789	8.57729	-0.965212					9.68252	7.65268	7.97636	0.95942	2.99758	-8.36126	8.68077	-0.963193					10.0598	7.27936	7.3837						-2.8935	-4.84286	7.60604	-0.636713	-2.42047	-7.19159	7.66523	-0.93821	-5.95824	-4.36059	6.96566	-0.626012	-7.1842
151.6									4.73346	-8.33413	8.61906	-0.966942					9.65479	8.05621	8.19885	0.982602	3.45196	-8.32419	8.8556	-0.939992					9.68697	6.42712	6.75072						-3.07279	-4.49019	6.90683	-0.65011	-1.73872	-6.21472	6.99571	-0.888361	-5.67138	-4.03652	7.19235	-0.561224	-7.19945
151.8									4.83524	-8.74535	9.01564	-0.97002					9.00895	7.46999	7.71578	0.968145	2.9106	-8.39881	9.05557	-0.927474					9.56302	7.60781	8.00309						-1.2478	-6.03835	6.78957	-0.889357	-2.6343	-7.09797	7.55439	-0.939582	-5.45334	-4.36746	7.03984	-0.620392	-6.72323
152									4.32438	-8.98204	9.14797	-0.981862					9.69324	7.91649	7.99181	0.990576	3.2251	-8.5762	8.92423	-0.961001					10.2271	7.52551	7.6719						-1.53399	-5.32649	6.35398	-0.838293	-2.683	-6.73856	7.13017	-0.945077	-6.3927	-4.54539	6.79068	-0.669358	-7.2482
152.2									4.73179	-9.32953	9.44706	-0.987559					9.51738	7.86841	8.12467	0.968459	3.34731	-8.00428	8.47815	-0.944106					10.3801	7.26572	7.34741						-1.78782	-5.89223	6.77091	-0.870227	-2.06411	-6.65198	7.27307	-0.914605	-6.47762	-4.103	6.78366	-0.604836	-7.42785
152.4									4.40742	-8.81982	8.99647	-0.980364					9.62937	7.82564	8.03267	0.974226	3.13504	-8.77908	9.07844	-0.967025					11.0692	6.73555	7.1142						-1.92989	-6.10277	6.85444	-0.890338	-1.63925	-5.63353	6.76376	-0.832899	-5.88185	-4.05778	6.85975	-0.591536	-5.43692
152.6									4.47077	-8.45533	8.66873	-0.975383					9.53097	8.12035	8.37889	0.969144	3.00866	-8.2654	8.60299	-0.960759					11.527	5.59022	6.69362						-2.02717	-5.40069	6.63095	-0.814468	-2.80688	-6.482	7.17587	-0.903305	-6.16465	-4.52831	6.9203	-0.654352	-6.66752
152.8									4.41368	-8.47446	8.66625	-0.97787					10.3156	8.47772	8.60443	0.985274	3.06994	-8.21679	8.37974	-0.980555					10.5002	7.88843	8.50732						-1.86123	-5.94236	6.88398	-0.863216	-2.01733	-6.3582	7.06609	-0.899819	-5.68085	-4.3842	6.8253	-0.642345	-5.80864
153									4.49127	-8.38529	8.65906	-0.968384					9.91467	7.82669	7.95945	0.98332	3.79958	-8.85058	9.09668	-0.972946					10.1095	7.75269	8.06931						-1.86135	-6.72465	7.60098	-0.884707	-2.28718	-6.21956	6.75111	-0.921265	-6.5709	-4.43504	6.797	-0.652499	-5.39708
153.2									4.4821	-8.7747	8.91863	-0.983862					9.82969	7.53779	7.68267	0.981142	3.05552	-8.84894	9.18011	-0.963926					9.83161	7.75711	7.99046						-2.61044	-4.6545	6.15625	-0.756061	-2.59042	-7.28166	7.7808	-0.93585	-6.93218	-4.20014	7.01063	-0.59911	-5.55438
153.4									4.68596	-8.97037	9.11097	-0.984568					9.83168	7.60987	7.6944	0.989015	2.53277	-8.79158	8.89564	-0.988302					10.0972	6.71447	6.91285						-2.19188	-5.46575	7.3116	-0.747545	-2.85286	-6.85863	7.33617	-0.934907	-6.34242	-4.43027	7.00946	-0.632041	-5.33063
153.6									4.31134	-8.94723	9.15373	-0.977441					9.74404	7.50524	7.54693	0.994476	3.35086	-9.06794	9.21905	-0.983608					11.3486	6.32706	6.95633						-1.57232	-5.25578	6.91522	-0.76003	-2.58684	-6.76925	7.19546	-0.940766	-6.47017	-4.62601	7.05092	-0.656086	-6.50553
153.8									4.4268	-8.91851	9.18795	-0.970675					9.77661	8.12982	8.23836	0.986825	3.88389	-8.78676	9.04371	-0.971588					10.6419	5.97554	6.38885						-0.57065	-5.73387	7.23872	-0.792111	-2.27586	-6.86139	7.1343	-0.961748	-6.47212	-4.59665	6.95753	-0.660672	-5.26898
154									4.47514	-9.17027	9.43919	-0.97151					10.0432	7.559	7.68534	0.983561	3.31762	-8.54383	8.75273	-0.976132					11.323	5.48685	6.00399						-1.38378	-5.14261	6.48313	-0.793229	-2.23993	-7.0234	7.30044	-0.962051	-6.88475	-4.1382	6.89409	-0.600253	-6.08907
154.2									4.16088	-8.43216	8.80394	-0.95777					9.30623	7.54255	7.86392	0.959134	3.3135	-8.91618	9.70426	-0.918791					10.6887	7.19827	7.41568						-1.60234	-5.17247	6.55817	-0.788707	-2.85868	-7.33695	7.74885	-0.946844	-6.872	-3.92668	6.93911	-0.565877	-5.8606
154.4									4.25793	-8.31737	8.58435	-0.9689					9.72912	7.45581	7.6504	0.974565	4.01373	-8.96321	9.2601	-0.96794					10.4674	7.13747	7.76427						-1.88933	-5.50256	6.90699	-0.796665	-2.02465	-6.6449	6.90499	-0.962334	-6.32428	-4.72724	6.90116	-0.684993	-4.98284
154.6									4.5176	-8.21118	8.41525	-0.975751					9.74263	7.08869	7.2489	0.977899	3.69752	-8.49166	9.09567	-0.933594					10.6675	6.82166	7.65504						-2.35572	-4.12865	5.53864	-0.745426	-2.17402	-6.59205	7.07577	-0.931636	-5.99204	-4.56334	6.95798	-0.655843	-5.69486
154.8									4.52829	-9.07855	9.30172	-0.976007					10.0329	7.8831	7.92875	0.994242	2.96372	-8.75668	9.01356	-0.9715					11.1399	7.18648	8.23798						-2.08058	-4.89179	5.968	-0.81967	-2.09154	-6.711	7.23999	-0.926935	-6.33059	-4.51216	7.06807	-0.638387	-6.63365
155									4.93318	-8.5941	9.13994	-0.94028					9.44491	7.31455	7.43235	0.984151	4.15987	-8.82931	9.2266	-0.95694					9.97948	8.06151	8.76989						-2.29019	-4.85582	6.28123	-0.773068	-2.12426	-6.88717	7.29914	-0.94356	-6.82589	-4.52764	6.76692	-0.669083	-5.73298
155.2									4.41791	-8.84112	9.07242	-0.974505					9.73531	7.43257	7.54062	0.98567	3.30504	-9.16794	9.97283	-0.919292					11.3337	7.16309	7.54534						-2.17274	-4.33409	5.94988	-0.728434	-2.15691	-6.51986	6.6746	-0.976817	-7.74574	-4.02405	6.97842	-0.576642	-5.20667
155.4									4.60173	-8.51306	9.01859	-0.943947					9.71977	7.20238	7.41452	0.971389	3.7167	-9.01473	9.48608	-0.950312					10.6594	5.90257	6.68571						-1.49581	-5.16274	6.36541	-0.811063	-2.09634	-7.3486	7.7074	-0.953447	-6.47802	-4.45079	6.8875	-0.646213	-5.27525
155.6									4.64613	-9.29328	9.44245	-0.984202					9.98993	7.82725	8.00357	0.977969	3.19786	-9.01105	9.3425	-0.964522					10.4489	6.08497	6.72641						-1.32667	-4.98204	6.72701	-0.740602	-2.48783	-7.21962	7.61304	-0.948323	-6.88306	-4.74199	6.93944	-0.683339	-4.785
155.8									4.81227	-9.19042	9.33586	-0.984422					9.83381	7.76923	7.91431	0.981668	3.59506	-8.7986	9.05598	-0.971579					10.7279	5.66044	6.85246						-1.11058	-5.27061	6.31678	-0.834382	-2.53378	-7.52644	7.72901	-0.973792	-6.4089	-4.28873	6.81253	-0.629536	-4.69729
156									4.8734	-9.37083	9.53199	-0.983093					10.0154	7.58317	7.85112	0.965871	3.27433	-9.08644	9.31468	-0.975497					10.9356	5.44863	6.18623						-1.78789	-5.62361	6.45622	-0.871037	-3.0568	-7.22006	7.57266	-0.953438	-6.34147	-4.52737	6.99458	-0.647269	-4.55976
156.2									4.5122	-9.00836	9.26933	-0.971846					9.54165	7.42857	7.59941	0.977518	3.59939	-9.07317	9.3692	-0.968404					11.0548	5.6721	6.58984						-1.24321	-5.18811	6.45785	-0.80338	-2.7452	-7.80623	8.22326	-0.949287	-6.61099	-4.20667	6.96171	-0.604258	-5.08263
156.4									4.88955	-9.12476	9.27227	-0.984092					9.69629	7.79892	7.94598	0.981493	3.38302	-9.14438	9.38385	-0.974481					10.6188	5.51973	6.79029						-0.885045	-5.19544	6.36246	-0.816577	-2.75578	-7.21198	7.53438	-0.957209	-7.0568	-3.8961	7.10881	-0.548066	-5.1237
156.6									4.7495	-8.90772	9.29241	-0.958601					9.52282	7.92537	7.98605	0.992402	3.503	-8.96851	9.14882	-0.980292					9.70495	6.50728	7.723						-1.38897	-5.36425	6.62145	-0.810132	-1.80671	-6.74359	7.12187	-0.946885	-7.06239	-4.17891	6.93804	-0.602319	-4.91312
156.8									4.59685	-8.76366	8.9229	-0.982154					9.48995	7.59743	7.7195	0.984186	3.74429	-9.12127	9.34244	-0.976326					10.2053	6.79658	7.79996						-2.28841	-5.527	7.07959	-0.780694	-2.82227	-8.08452	8.43962	-0.957924	-6.9546	-4.47647	6.76428	-0.66178	-5.08036
157									4.72684	-9.15205	9.51769	-0.961583					10.0226	7.64819	7.85397	0.973799	3.68588	-9.15697	9.43135	-0.970908					10.1718	6.51226	7.55168						-1.56544	-5.55702	6.76396	-0.821564	-2.05722	-7.00548	7.7313	-0.906118	-7.10637	-4.6763	6.86731	-0.68095	-5.011
157.2									4.60577	-9.02196	9.18068	-0.982712					9.49868	7.83747	8.12168	0.965007	3.64925	-8.59669	8.78552	-0.978507					10.4818	6.14121	6.8205						-1.45511	-5.47365	6.51934	-0.839603	-1.72536	-7.64881	7.99661	-0.956505	-6.94065	-4.44115	6.84626	-0.648697	-4.46114
157.4									4.95906	-9.1004	9.51665	-0.956261					9.98866	7.69416	7.96059	0.966531	3.52657	-8.92896	9.07967	-0.983402					10.6393	6.98407	7.38385						-1.05499	-5.3442	6.59835	-0.80993	-1.94011	-7.25191	7.73463	-0.93759	-7.17222	-4.01112	6.74774	-0.59444	-4.11732
157.6									4.49611	-8.99477	9.05733	-0.993093					9.58194	7.9943	8.22094	0.972431	3.75373	-8.59954	8.77163	-0.980381					10.6213	5.66637	6.39429						-1.62832	-5.48392	6.58219	-0.833146	-2.92028	-7.37168	8.15449	-0.904003	-6.52807	-4.17846	6.88657	-0.606754	-4.79015
157.8									4.63874	-9.05298	9.18295	-0.985847					10.4065	7.79626	7.94827	0.980876	3.45635	-8.84979	9.15189	-0.96699					10.4283	5.72101	6.42553						-1.19107	-5.14974	6.39787	-0.804915	-2.71453	-7.01022	7.70556	-0.909761	-7.39766	-3.87542	7.07468	-0.547788	-5.00264
158									4.82928	-8.76046	8.91111	-0.983095					9.98191	7.47076	7.79955	0.957845	3.74914	-8.7455	9.04133	-0.967281					10.4564	5.588	6.51064						-1.2037	-4.95938	6.29104	-0.788324	-2.3055	-6.60161	7.03738	-0.938078	-6.7021	-5.02799	6.89026	-0.729725	-4.29013
158.2									5.32644	-9.15005	9.27285	-0.986758					10.4717	7.95739	8.10219	0.982127	3.55316	-8.92866	9.12752	-0.978213					10.3657	6.58086	7.54431						-1.48437	-4.37759	5.86986	-0.745774	-2.01228	-6.73153	7.18062	-0.937457	-7.10509	-4.15769	6.81608	-0.609982	-4.18075
158.4									4.81818	-9.32071	9.3977	-0.991808					9.56754	7.61368	7.88635	0.965425	3.09086	-8.59485	8.82503	-0.973918					10.4846	5.80038	6.4974						-1.9792	-4.72859	6.13334	-0.770965	-2.23974	-7.19457	7.93622	-0.906548	-7.0335	-4.39962	6.99228	-0.629211	-4.58474
158.6									4.38957	-9.04046	9.12901	-0.9903					9.15468	7.18457	7.71192	0.931619	3.36957	-8.87478	9.10997	-0.974182					10.5953	7.03657	7.89015						-1.94365	-4.38108	5.79073	-0.756568	-2.39011	-7.14003	7.88955	-0.904998	-7.03403	-3.27806	7.04757	-0.465134	-5.23664
158.8									4.25714	-9.07811	9.15728	-0.991354					9.37549	7.50281	7.92741	0.946439	4.01267	-8.32707	8.71968	-0.954974					10.3262	6.54433	7.39193						-2.64043	-4.67104	6.21803	-0.751209	-2.24922	-7.03647	7.76191	-0.906539	-7.34414	-3.8947	7.01324	-0.555336	-4.51381
159									4.69929	-9.07816	9.11193	-0.996294					9.82777	7.74571	7.97751	0.970943	3.72877	-9.25044	9.49973	-0.973759					10.7164	7.06156	7.82041						-1.50897	-4.59947	6.09557	-0.754559	-2.16426	-7.16622	7.89647	-0.907522	-7.25516	-3.92846	6.98685	-0.562264	-4.37104
159.2									4.82622	-8.81802	8.97717	-0.982271					9.67669	7.60514	7.75054	0.98124	3.81266	-8.69243	8.93117	-0.973269					10.6505	7.47269	8.23526						-1.79574	-5.28171	7.12347	-0.741452	-1.93795	-6.27376	6.68247	-0.938839	-6.75574	-3.53003	6.83417	-0.516527	-5.16634
159.4									4.55786	-8.98352	9.03248	-0.99458					9.83193	7.46747	7.71418	0.968019	3.67281	-8.89465	9.27985	-0.958491					11.4119	6.04038	6.67034						-2.10324	-5.42813	7.64255	-0.710251	-2.32813	-7.21734	7.71802	-0.935129	-6.95144	-3.442	6.87272	-0.500821	-5.36539
159.6									4.65062	-9.05483	9.20421	-0.983771					10.3217	7.75119	7.84174	0.988453	3.31614	-8.46132	9.0256	-0.937481					11.6033	7.13294	7.75022						-1.14491	-5.54727	7.27992	-0.761997	-2.73449	-6.58462	7.20935	-0.913344	-7.01068	-3.44752	6.80388	-0.506699	-5.31969
159.8									5.03946	-9.29639	9.40992	-0.987935					10.0778	7.72927	7.98597	0.967856	3.59023	-8.85101	9.297	-0.952028					10.8864	6.48828	7.23806						-1.27657	-5.78438	7.08104	-0.816882	-3.11435	-7.03335	7.42088	-0.947779	-7.20748	-3.33346	6.76782	-0.492546	-4.36324
160									4.40092	-9.18465	9.24413	-0.993565					9.33645	7.85739	8.06212	0.974606	3.9902	-8.1137	8.63798	-0.939305					10.7854	7.44491	7.75707						-1.50297	-5.44601	6.35847	-0.856497	-1.78873	-6.80806	7.25989	-0.937764	-6.92043	-2.88027	6.84194	-0.420973	-4.79283
160.2									4.46005	-9.06544	9.13574	-0.992305					9.43668	7.71064	7.96751	0.96776	3.65433	-8.20713	8.8145	-0.931094					10.0954	7.26947	7.7391						-1.62381	-5.07109	6.14778	-0.824864	-2.18827	-7.41325	7.88029	-0.940733	-7.27782	-2.81542	6.66969	-0.422122	-4.53676
160.4									4.22808	-9.21029	9.29621	-0.990758					10.1508	7.70952	7.89141	0.976951	4.13628	-8.63478	9.06373	-0.952674					10.6206	6.76519	7.46072						-1.89735	-4.16873	5.67984	-0.733951	-1.87551	-7.08008	7.36945	-0.960734	-6.68999	-3.83199	6.82808	-0.56121	-4.7187
160.6									4.39296	-9.39961	9.40763	-0.999147					9.78804	7.83382	7.97369	0.98246	3.59398	-8.41296	8.87886	-0.947526					10.1741	7.08645	7.85591						-2.64736	-4.27858	5.70817	-0.749555	-2.37492	-7.67945	7.85384	-0.977796	-6.62131	-3.62563	6.89314	-0.525977	-4.82607
160.8									4.17192	-9.15336	9.25423	-0.9891					9.71843	7.94169	8.15905	0.97336	3.50714	-8.42044	8.79447	-0.95747					10.3862	5.98177	6.65148						-1.76156	-4.64427	5.83736	-0.795611	-2.20396	-6.44471	7.05324	-0.913723	-6.28005	-3.78097	7.0525	-0.536118	-4.09701
161									4.31194	-9.01102	9.04085	-0.9967					9.80649	8.32883	8.41251	0.990053	4.14494	-8.49855	8.88915	-0.956058					9.67557	7.34773	8.00493						-2.65494	-4.43852	6.30235	-0.704265	-1.82091	-7.1727	7.61612	-0.941779	-6.72963	-3.31468	7.03867	-0.470924	-4.9803
161.2									4.25023	-9.0022	9.10684	-0.98851					9.95923	8.12148	8.27652	0.981267	4.08913	-8.42384	8.84927	-0.951925					9.49912	6.64464	7.53948						-1.31466	-5.8631	7.13993	-0.821171	-2.02426	-6.64389	7.10772	-0.934742	-6.61395	-3.69981	6.89817	-0.536347	-4.33123
161.4									3.71719	-9.05189	9.09709	-0.995031					9.93436	7.72107	7.74687	0.996669	4.04013	-8.65723	8.98988	-0.962996					10.1103	6.60512	7.49144						-0.785649	-5.78171	6.87966	-0.840406	-2.37048	-6.62188	7.10175	-0.932429	-6.98268	-3.89573	7.38096	-0.527808	-5.03078
161.6									4.74459	-9.34864	9.47347	-0.986824					9.59113	8.34519	8.45295	0.987252	3.4002	-8.60781	9.16322	-0.939387					9.77859	6.73284	7.60249						-1.84016	-4.36662	6.86791	-0.6358	-1.50924	-6.05834	7.61222	-0.795871	-6.46206	-4.03765	6.99401	-0.577301	-4.75017
161.8									4.50402	-9.1421	9.15433	-0.998664					10.0853	7.68958	7.84406	0.980306	3.31654	-8.67866	9.17934	-0.945456					9.78928	6.81085	7.7601						-2.82261	-5.60681	7.46308	-0.751273	-2.33818	-7.2575	7.85725	-0.92367	-6.48858	-4.31566	6.91817	-0.623815	-4.73838
162									4.70973	-9.47578	9.50194	-0.997247					10.3637	7.80617	7.90555	0.987429	3.5729	-8.3731	8.81627	-0.949733					10.0601	7.14836	7.66951						-2.67002	-4.65204	6.52731	-0.712705	-2.67909	-6.33487	8.36501	-0.757305	-6.54317	-3.78211	6.80708	-0.555614	-4.99834
162.2									4.49574	-9.2695	9.43719	-0.982231					9.52124	7.49949	7.65602	0.979554	3.64047	-8.53581	8.82543	-0.967183					10.996	6.75716	7.57818						-2.84407	-5.34728	7.05664	-0.757765	-2.93114	-7.55308	8.32312	-0.907482	-6.68092	-4.2418	7.17737	-0.590996	-5.21177
162.4									4.30506	-9.19056	9.30464	-0.987739					9.93084	7.38963	7.48361	0.987442	3.61644	-8.76102	8.9628	-0.977487					10.2921	7.08516	7.92907						-2.82262	-5.22162	6.41232	-0.814311	-2.45464	-6.32554	7.42549	-0.851869	-6.77985	-4.13344	7.04466	-0.586748	-4.90691
162.6									4.5646	-9.06509	9.42544	-0.961768					10.2558	7.23379	7.48405	0.966561	3.6698	-8.08301	8.63073	-0.936538					10.7075	6.78551	7.67435						-2.51795	-4.85301	6.87263	-0.706136	-1.7064	-7.08286	7.8191	-0.905841	-7.50387	-3.97921	6.7324	-0.591054	-3.06206
162.8									4.36018	-8.8948	9.16473	-0.970546					11.2432	6.76211	6.86055	0.985652	3.7208	-8.63945	8.92134	-0.968403					10.0983	6.725	7.81646						-2.43264	-5.02769	7.0797	-0.710155	-3.0046	-7.24393	8.00459	-0.904972	-6.24442	-3.72439	7.14162	-0.521504	-3.35996
163									4.53256	-8.5475	8.85359	-0.965428					11.0602	7.1418	7.3524	0.971356	3.80022	-8.54174	8.78658	-0.972136					9.35751	7.00167	8.09534						-2.31173	-6.09278	7.66127	-0.795269	-2.73464	-6.95439	7.98911	-0.870483	-6.86979	-4.58018	6.80282	-0.673277	-3.48979
163.2									4.88259	-8.95359	9.04875	-0.989483					11.3624	6.62119	7.02134	0.94301	3.76736	-8.89283	9.11959	-0.975136					9.884	7.09296	7.93188						-1.61005	-6.30356	7.18808	-0.876947	-3.34257	-7.13732	8.13038	-0.877859	-6.72073	-3.76249	7.17863	-0.524124	-2.94801
163.4									4.56622	-8.94729	9.30241	-0.961824					11.0014	7.70287	7.78372	0.989613	3.70284	-8.87788	9.27001	-0.957699					9.5629	7.03762	7.64001						-1.55642	-5.12246	6.67622	-0.76727	-2.69812	-7.21523	8.27352	-0.872088	-5.80023	-3.50018	6.9451	-0.503979	-3.00343
163.6									4.37541	-8.75828	9.0459	-0.968205					11.0652	7.48802	7.80287	0.95965	3.67891	-8.73805	9.15079	-0.954896					11.7936	5.43038	6.53012						-1.56695	-6.06276	7.11792	-0.85176	-3.12867	-7.22686	8.23319	-0.877772	-6.28955	-4.25524	6.94619	-0.612601	-5.17799
163.8									4.90316	-9.08823	9.25994	-0.981457					10.927	6.10956	6.29578	0.970422	3.74005	-9.31006	9.58494	-0.971322					11.0223	6.86658	7.6951						-2.55737	-5.32991	6.11962	-0.870954	-2.8928	-7.46482	8.31832	-0.897395	-5.8058	-4.72088	6.98725	-0.675642	-5.25321
164									4.54507	-8.98099	9.11677	-0.985106					10.6324	6.26121	6.53931	0.957472	3.91986	-8.75465	8.94844	-0.978343					9.96477	7.318	7.94761						-1.21188	-6.43941	7.06355	-0.911639	-2.86363	-7.2187	8.21379	-0.878851	-6.45938	-4.78092	7.02413	-0.680642	-3.86405
164.2									4.35729	-8.85245	9.03481	-0.979816					10.5724	6.33102	6.52994	0.969538	3.63492	-8.55148	8.8068	-0.971008					10.8145	6.88729	7.68139						-1.60711	-6.90652	7.82083	-0.883092	-2.78099	-7.37122	8.09601	-0.910476	-6.42345	-4.26223	6.93469	-0.614623	-4.49017
164.4									4.47255	-8.74639	9.13032	-0.95795					11.0814	6.86474	7.21829	0.95102	4.09165	-9.17525	9.39391	-0.976723					10.4345	6.75821	7.67494						-1.53904	-6.13639	6.8807	-0.891826	-2.28682	-7.50374	7.96799	-0.941735	-6.36193	-4.38734	7.21058	-0.608458	-3.87655
164.6									4.345	-9.03903	9.34339	-0.967426					10.4069	5.62752	5.84182	0.963317	3.81071	-9.06458	9.23096	-0.981976					10.8245	7.556	8.49364						-1.67864	-6.18502	7.03234	-0.879511	-2.57272	-7.68867	8.2314	-0.934066	-6.81095	-4.24195	6.94084	-0.611158	-4.3329
164.8									4.62502	-8.81149	9.08559	-0.969831					11.0506	5.58334	5.76884	0.967845	3.69611	-9.18714	9.46412	-0.970733					11.2817	6.90619	7.77695						-2.13672	-4.78695	7.3208	-0.653884	-2.38544	-7.71576	8.62295	-0.894794	-6.13087	-4.30584	7.02581	-0.61286	-3.84087
165									4.67471	-8.73158	9.06498	-0.963221					11.268	5.66729	5.73945	0.987427	3.26549	-9.02759	9.13777	-0.987942					11.3042	6.00288	6.70353						-2.07503	-6.65415	7.92413	-0.839733	-1.87046	-7.74772	8.18641	-0.946413	-6.50443	-4.7529	7.29477	-0.651548	-3.94114
165.2									4.62542	-9.09481	9.22639	-0.985739					11.1513	5.86935	6.22848	0.942341	4.20773	-9.0892	9.50845	-0.955909					11.592	5.63092	6.70121						-1.63647	-6.28165	7.62518	-0.823803	-3.21859	-7.66455	8.28351	-0.925278	-6.31682	-4.52875	6.94495	-0.652092	-3.86777
165.4									4.45481	-8.52035	8.93551	-0.953538					11.192	5.59671	6.03018	0.928116	4.00776	-8.56956	8.77185	-0.976939					11.2129	6.54338	7.61316						-2.38318	-5.67255	7.69312	-0.737354	-2.46726	-7.36823	7.99369	-0.921756	-6.41139	-4.27758	6.88859	-0.620966	-3.53798
165.6									4.38467	-8.9155	9.33141	-0.955429					10.7363	5.71755	5.82565	0.981445	3.59066	-8.7852	9.01959	-0.974013					10.7189	7.52323	8.36174						-2.2109	-4.52109	6.4707	-0.698703	-2.56978	-7.53858	8.1274	-0.92755	-7.01504	-4.57297	7.10833	-0.643326	-3.42243
165.8									4.29615	-8.74438	8.96046	-0.975884					9.98813	5.81415	5.91199	0.983451	3.46243	-8.83526	8.97445	-0.98449					10.3592	6.6701	7.53802						-2.03949	-4.94698	6.39379	-0.773717	-3.35654	-7.60905	8.40928	-0.904839	-7.19434	-3.72977	6.96119	-0.535795	-3.93234
166									4.40135	-8.35513	8.70193	-0.960147					11.053	5.71085	5.73614	0.995592	3.63493	-8.15993	8.42759	-0.96824					11.9374	5.96512	7.0778						-3.35752	-4.65429	6.65903	-0.698945	-2.26776	-7.41071	8.41622	-0.880527	-6.99093	-3.90937	6.85384	-0.570391	-4.01635
166.2									4.4229	-8.92855	9.15715	-0.975035					9.77647	5.61212	5.82539	0.96339	4.03419	-8.51768	8.80021	-0.967895					11.8405	5.90647	6.95695						-2.62093	-5.37273	6.97859	-0.769888	-2.50193	-7.01266	7.48905	-0.936389	-6.55145	-4.30478	7.09354	-0.606859	-4.40858
166.4									4.4027	-9.15465	9.30028	-0.984342					9.51156	5.91286	6.02993	0.980586	3.90304	-9.31814	9.6339	-0.967224					11.5886	6.97324	7.44108						-3.04926	-5.54551	7.35231	-0.754255	-2.36362	-7.15441	7.61473	-0.939548	-6.49774	-4.25871	6.83896	-0.622713	-4.63413
166.6									4.65045	-9.18621	9.28457	-0.989406					9.95239	5.78726	6.05748	0.95539	4.081	-8.1786	8.8143	-0.927879					11.5354	6.1372	6.89462						-2.56572	-5.61068	7.06515	-0.794135	-2.12475	-6.53028	7.42634	-0.87934	-6.57757	-4.11588	6.796	-0.605633	-5.16947
166.8									4.65159	-9.02353	9.19353	-0.981509					9.88136	5.8825	5.96588	0.986023	4.06272	-8.51442	9.07819	-0.937898					11.0629	7.0085	7.70781						-3.01797	-5.01569	6.8531	-0.731886	-2.26094	-7.38373	8.2533	-0.894639	-7.25559	-3.84915	7.24263	-0.531457	-5.39099
167									4.44601	-8.83547	9.04638	-0.976686					9.31703	5.66307	5.81654	0.973616	3.93721	-8.83329	9.27397	-0.952482					11.6719	5.57508	6.69626						-3.24857	-5.70231	7.60059	-0.750245	-2.45681	-7.31052	8.62221	-0.84787	-6.66372	-3.70686	7.01247	-0.528609	-4.84791
167.2									4.21042	-9.15576	9.40886	-0.9731					10.227	5.87537	6.10095	0.963025	3.68205	-8.50905	9.18217	-0.926693					11.3793	5.86289	6.76088						-3.13851	-5.47974	7.36878	-0.743642	-2.73967	-7.3914	8.63033	-0.856445	-7.58734	-3.77823	6.89766	-0.547755	-4.85216
167.4									4.35716	-8.90446	9.10082	-0.978423					9.57337	5.29865	5.73973	0.923154	3.62077	-8.69113	9.34034	-0.930494					11.5041	5.89608	6.99142						-3.13594	-5.99716	7.34919	-0.81603	-2.33378	-6.93138	8.40166	-0.825002	-6.69151	-3.79865	7.09827	-0.535151	-5.81283
167.6									4.38888	-8.83136	9.00995	-0.980178					10.2298	5.95873	6.2183	0.958257	3.98737	-9.01564	9.54088	-0.944948					11.4276	5.78889	6.2669						-2.39011	-5.41366	7.68268	-0.704657	-1.86142	-6.63377	8.05668	-0.823388	-7.58717	-3.32971	6.62075	-0.502921	-5.0174
167.8									4.30355	-8.79263	8.98348	-0.978755					9.85259	5.68061	5.88668	0.964994	3.53364	-8.65315	8.90815	-0.971375					11.5682	5.73682	6.72197						-3.15373	-5.87447	6.94594	-0.845741	-2.06209	-6.93401	8.13713	-0.852144	-6.81457	-3.909	7.03434	-0.555703	-5.37343
168									4.30374	-8.96164	9.06255	-0.988865					9.636	5.7254	6.03254	0.949086	3.42947	-9.07364	9.31023	-0.974588					11.2463	5.65151	6.75166						-2.41662	-5.35041	7.15057	-0.748249	-2.55155	-6.77365	7.9447	-0.8526	-6.94805	-3.69215	7.00155	-0.527333	-5.04355
168.2									4.57044	-9.35069	9.43948	-0.990594					9.81083	5.63571	5.9767	0.942947	2.90204	-8.82434	9.19674	-0.959508					11.4202	5.1776	6.46637						-2.03496	-5.59629	7.11911	-0.786095	-2.31286	-7.34932	8.13437	-0.90349	-7.81864	-2.62975	6.8742	-0.382554	-5.65498
168.4									4.37303	-9.25996	9.36879	-0.988384					10.4498	5.69585	5.92966	0.960569	4.00232	-8.66252	9.12727	-0.949082					11.8791	5.86521	6.86243						-2.49207	-5.56364	7.33289	-0.758724	-2.28716	-7.71171	9.0468	-0.852424	-8.07151	-3.3039	6.86124	-0.481531	-5.266
168.6									4.30879	-9.40552	9.51094	-0.988915					10.4729	5.67792	5.78822	0.980943	3.51275	-8.67542	9.11022	-0.952274					11.8309	6.3235	7.76877						-2.44135	-5.50631	7.31423	-0.752821	-2.44552	-6.96237	7.97922	-0.872563	-7.88971	-3.38518	6.79085	-0.498491	-4.89806
168.8									4.70622	-9.05666	9.15968	-0.988753					11.0659	5.76452	5.9551	0.967997	3.47392	-8.83732	9.25183	-0.955197					11.5014	6.28247	7.49187						-3.22226	-5.93841	7.57545	-0.783902	-2.2895	-7.20289	8.15191	-0.883584	-7.57667	-3.29863	6.71761	-0.491041	-6.29098
169									4.54188	-9.18214	9.36837	-0.980122					10.0474	6.23181	6.35042	0.981323	3.46718	-8.85047	9.30307	-0.95135					10.7448	5.53953	7.03741						-2.99389	-5.24102	6.44767	-0.812855	-2.58232	-7.53968	8.36102	-0.901766	-7.62969	-3.19747	6.93833	-0.460842	-6.42349
169.2									4.76991	-8.86428	9.18742	-0.964827					9.7475	5.64912	5.86641	0.962961	3.51898	-8.57444	9.01782	-0.950833					11.2734	5.42413	6.80147						-3.72648	-5.85875	7.84396	-0.746913	-2.4572	-6.79295	7.81845	-0.868836	-7.8112	-3.25511	6.76685	-0.481038	-6.29552
169.4									4.25753	-8.90198	9.2704	-0.960259					9.64394	5.84143	6.09488	0.958416	3.99651	-8.75441	9.19032	-0.952568					11.6702	5.1659	6.25465						-2.44142	-5.59941	7.54402	-0.742232	-2.74944	-7.64265	8.62177	-0.886436	-7.9911	-2.77555	6.83408	-0.406134	-6.18971
169.6									4.49314	-8.89863	9.0715	-0.980943					10.3732	5.93564	6.03926	0.982843	3.9299	-8.7643	9.26678	-0.945776					11.2467	5.12566	6.73424						-3.03356	-5.71063	7.9867	-0.715018	-2.16655	-7.83592	8.40612	-0.932169	-6.66139	-3.84127	6.96374	-0.55161	-4.56448
169.8									4.40745	-9.05605	9.30529	-0.973215					9.57574	5.65985	5.85323	0.966961	3.74909	-8.73715	9.08386	-0.961833					11.7455	5.40775	6.40586						-3.27531	-5.11712	7.53909	-0.678745	-2.02558	-7.6661	8.41328	-0.91119	-7.38493	-2.35661	6.91931	-0.340585	-4.27307
170									4.45269	-8.84692	9.0255	-0.980214					9.67979	5.19246	5.79163	0.896547	4.1637	-8.80369	9.22514	-0.954315					11.6248	5.91434	6.91699						-3.20582	-5.61744	7.88154	-0.712733	-2.18929	-7.25085	7.91475	-0.916118	-7.11507	-3.10353	7.0384	-0.440943	-4.32826
170.2									4.48151	-8.8242	8.95962	-0.984885					10.3228	5.35809	5.70988	0.938389	3.60875	-9.18808	9.37317	-0.980254					11.5688	5.36491	6.24305						-3.0068	-5.34409	7.26452	-0.735643	-2.0544	-7.63957	8.22683	-0.928616	-7.23588	-2.70785	6.82758	-0.396605	-5.28286
170.4									4.62438	-9.00506	9.09532	-0.990075					9.87413	5.67122	5.95318	0.952638	4.12712	-9.07835	9.2151	-0.98516					11.8963	6.29139	6.85998						-3.05939	-5.16659	6.84798	-0.75447	-2.11708	-7.62792	8.13767	-0.937359	-6.50893	-4.0012	7.01399	-0.570459	-5.05016
170.6									4.86392	-9.2816	9.43378	-0.983868					10.0943	5.48061	5.87609	0.932697	4.35585	-8.99642	9.34525	-0.962674					12.0303	5.97313	6.37642						-2.6354	-5.2676	6.59379	-0.798873	-2.3854	-8.18488	8.70191	-0.940584	-7.27067	-4.00739	6.94977	-0.576622	-5.07146
170.8									4.57881	-9.5136	9.75456	-0.975298					10.0794	5.54719	6.0283	0.920192	3.89247	-8.88925	9.16636	-0.969769					11.9988	7.05688	7.53512						-2.60089	-4.89823	6.99668	-0.70008	-3.03558	-7.48817	8.07807	-0.926975	-7.11357	-2.09454	6.84343	-0.306066	-4.2825
171									4.57524	-9.16162	9.24809	-0.99065					10.4141	5.73131	6.05499	0.946543	3.91743	-9.15609	9.40232	-0.973811					12.1762	5.82437	6.37919						-3.69655	-5.62249	7.60098	-0.739706	-2.50446	-7.97251	8.22411	-0.969406	-6.55106	-3.41922	6.55095	-0.521943	-3.45442
171.2									4.34452	-9.01684	9.19653	-0.980462					9.50424	7.31926	7.97711	0.917533	3.96192	-8.87877	9.24431	-0.960458					12.3623	6.10797	6.80482						-3.35334	-5.31606	6.94407	-0.765554	-3.03664	-7.77809	8.21147	-0.947222	-7.17957	-4.09736	7.00734	-0.584724	-3.55584
171.4									4.4127	-8.97026	9.06516	-0.989531					10.3389	5.78869	6.00539	0.963916	3.89195	-8.72223	9.02282	-0.966686					11.7449	6.10952	7.12131						-2.54451	-4.78859	6.48664	-0.738223	-2.50071	-7.83995	8.16524	-0.960161	-7.25711	-4.37517	7.04628	-0.620919	-3.72728
171.6									4.40592	-9.14687	9.23523	-0.990432					9.53069	5.83247	6.13105	0.951301	3.42394	-8.87534	9.07299	-0.978215					12.11	5.50041	6.26019						-2.65878	-4.67246	6.68865	-0.698565	-3.28032	-8.09859	8.71426	-0.929349	-6.92332	-3.7338	6.72059	-0.555576	-3.5356
171.8									4.65641	-8.87841	9.02357	-0.983914					9.6616	5.31065	5.63923	0.941734	4.00579	-8.92958	9.1441	-0.97654					12.4216	5.48606	6.13828						-3.51053	-5.47816	6.59094	-0.831167	-2.84349	-7.34283	8.13457	-0.90267	-5.46215	-4.40927	7.1628	-0.615579	-3.44994
172									5.05584	-9.48427	9.57641	-0.990379					9.79868	6.28766	6.39126	0.98379	3.5056	-8.64432	8.98584	-0.961994					11.5709	5.89218	7.24528						-3.12087	-5.22366	7.60934	-0.68648	-2.24932	-7.35049	8.43785	-0.871134	-6.25112	-3.80742	6.69778	-0.56846	-2.39742
172.2									4.16995	-9.65086	9.72682	-0.992191					9.55447	5.56138	5.83695	0.952788	4.24285	-8.75791	9.00231	-0.972851					11.7642	6.6028	7.70502						-2.58598	-4.84274	6.90211	-0.701633	-2.30211	-6.96576	7.71946	-0.902364	-6.62006	-3.5617	6.72648	-0.529504	-2.92724
172.4									4.01788	-9.26131	9.34436	-0.991112					9.89856	6.0925	6.25479	0.974054	3.74348	-8.76621	8.91414	-0.983405					12.1573	5.48504	6.36691						-2.08411	-4.12548	6.07739	-0.678824	-2.04352	-7.75398	8.7279	-0.888413	-6.69134	-4.26805	6.96178	-0.613069	-3.59941
172.6									4.42803	-8.82528	8.97498	-0.98332					9.51136	5.91066	6.07891	0.972323	4.38615	-8.83963	9.21806	-0.958947					12.2151	5.30313	6.32783						-2.8295	-4.54148	6.46897	-0.702041	-2.09165	-7.2735	7.79246	-0.933402	-5.41663	-3.84609	6.84568	-0.561827	-3.65141
172.8									4.22658	-9.0326	9.20827	-0.980922					9.77364	6.4565	6.59053	0.979664	4.59872	-8.71107	8.96738	-0.971417					12.4675	5.65202	6.32569						-2.38901	-5.48134	6.11893	-0.895801	-2.30542	-7.62026	8.42637	-0.904334	-6.96982	-4.1296	6.89735	-0.598723	-2.96539
173									4.14995	-9.11809	9.19352	-0.991795					10.6237	5.82347	5.93123	0.981831	3.9068	-8.47976	8.86277	-0.956784					11.9498	5.89598	6.26431						-2.8748	-5.37945	7.19153	-0.748026	-1.81377	-7.09062	7.75522	-0.914303	-6.17555	-4.96322	7.47352	-0.664107	-3.33383
173.2									4.59255	-9.15542	9.25156	-0.989608					9.63911	5.71603	5.88528	0.971242	3.45792	-8.68513	9.14051	-0.95018					11.7839	5.78645	6.30604						-3.33049	-5.39893	6.80453	-0.793432	-1.75899	-6.89921	7.84764	-0.879144	-6.53335	-3.81757	7.04974	-0.54152	-3.34961
173.4									4.40852	-9.44526	9.55283	-0.988739					9.84834	5.61414	5.91443	0.949228	3.45587	-8.56421	8.96839	-0.954933					11.3625	5.49427	6.09352						-3.10495	-5.27696	7.46554	-0.706843	-1.51081	-6.70234	7.43644	-0.901284	-6.42693	-4.0247	6.9319	-0.580606	-3.15911
173.6									4.81543	-9.21394	9.37269	-0.983063					9.79347	5.92467	6.0594	0.977766	3.51896	-8.40888	8.8019	-0.955348					11.8167	5.19102	6.49082						-3.12979	-5.95598	7.43891	-0.800652	-2.65246	-7.5493	8.45968	-0.892385	-5.97667	-4.49553	6.98152	-0.643918	-3.84946
173.8									4.64868	-9.12881	9.18528	-0.993852					10.177	5.71996	6.00015	0.953303	4.36674	-8.53986	9.22108	-0.926124					11.882	5.13333	5.99308						-2.8452	-5.92876	7.72497	-0.76748	-2.65771	-8.15832	8.6306	-0.945278	-6.95992	-3.82998	6.90132	-0.554963	-3.29776
174									4.49569	-9.14383	9.24	-0.989592					9.80255	5.99465	6.21493	0.964556	3.10494	-8.36067	9.10234	-0.918518					11.893	6.22418	6.91102						-2.93835	-6.37775	7.7259	-0.825502	-2.35823	-7.8083	8.44453	-0.924658	-6.40855	-4.37816	6.91104	-0.633502	-2.96268
174.2									4.43791	-8.85997	9.01147	-0.983188					10.0399	5.88601	6.06518	0.970459	2.91223	-8.29462	9.03094	-0.918467					11.7428	5.74434	6.53927						-3.06876	-6.5425	8.00211	-0.817597	-2.39915	-7.52484	8.00553	-0.939955	-6.21753	-3.0974	6.93086	-0.4469	-3.64365
174.4									4.8567	-9.13621	9.28712	-0.98375					9.67356	5.47836	5.76529	0.95023	3.20081	-8.09907	8.84281	-0.915894					11.6657	5.15746	5.76673						-2.66612	-5.84579	7.99614	-0.731077	-1.71571	-7.10522	7.95067	-0.893663	-6.951	-3.60666	6.77627	-0.532249	-2.98535
174.6									4.59278	-9.18754	9.32225	-0.985549					9.22114	5.67065	5.83197	0.97234	3.31639	-8.14598	9.09383	-0.89577					10.9916	4.73213	5.37428						-3.01138	-5.4203	7.41965	-0.730533	-3.39744	-7.11692	8.29005	-0.85849	-6.62554	-4.04558	6.99035	-0.578738	-2.97513
174.8									4.876	-9.05315	9.16997	-0.98726					9.58625	5.67353	5.80633	0.977127	3.54924	-8.66926	9.52658	-0.910008					11.2415	5.16688	5.61966						-3.15489	-5.21709	7.38427	-0.706513	-2.34121	-7.37196	7.85467	-0.938545	-6.57602	-4.084	7.04917	-0.579359	-3.46833
175									4.85648	-9.20319	9.26416	-0.993418					9.77281	5.87283	6.30487	0.931476	3.48229	-8.59749	9.25372	-0.929084					11.6605	5.15752	5.71272						-2.54904	-4.87333	6.36595	-0.765531	-1.7743	-7.13204	8.1195	-0.878384	-6.74381	-4.08301	6.84656	-0.596358	-3.09389
175.2									4.31671	-9.13078	9.27891	-0.984036					9.69135	5.70847	5.88541	0.969936	3.35432	-8.57376	9.28218	-0.923681					11.9698	6.1895	6.80928						-3.46098	-6.20793	7.41732	-0.83695	-2.21929	-7.71114	8.54513	-0.902401	-6.74398	-4.32325	6.89324	-0.627172	-3.55564
175.4									4.97899	-9.48479	9.70647	-0.977162					9.6085	5.55917	5.82826	0.95383	3.74007	-8.6854	9.26238	-0.937707					11.41	5.93724	6.67595						-2.42235	-4.90049	6.55562	-0.747525	-2.28862	-7.43754	8.17202	-0.910123	-6.16635	-4.15724	6.84109	-0.607687	-2.93917
175.6									4.75155	-8.96381	9.10916	-0.984043					9.72453	6.82887	7.04804	0.968903	3.80471	-8.44888	9.33965	-0.904625					11.6905	5.92373	6.80482						-1.86879	-5.52472	7.26508	-0.760449	-2.03382	-6.79205	7.37677	-0.920735	-6.62482	-3.43728	6.83463	-0.50292	-3.88375
175.8									4.68448	-8.72309	9.10402	-0.958157					10.5744	6.31651	6.62743	0.953086	3.6618	-8.87341	9.4937	-0.934663					12.3515	6.35483	6.92289						-2.49937	-5.27639	7.15826	-0.737105	-2.39103	-6.90276	8.26288	-0.835394	-6.14884	-4.09683	6.89735	-0.593971	-3.10504
176									4.60978	-9.07684	9.25274	-0.980989					9.95841	6.82546	7.01048	0.973609	3.71686	-8.36958	9.13499	-0.916212					11.7815	6.66123	6.96738						-1.78095	-5.94167	6.73205	-0.882594	-2.19961	-6.88033	7.81419	-0.880492	-6.51727	-4.55232	6.82755	-0.666758	-3.06833
176.2									4.90587	-9.33527	9.52422	-0.980162					9.73597	5.82755	6.02411	0.967371	3.83991	-8.51704	9.09054	-0.936912					11.9339	5.86497	6.19487						-2.2611	-4.78205	6.27335	-0.762281	-2.90844	-7.22629	8.03146	-0.899748	-6.76201	-4.39359	6.69572	-0.656178	-3.1953
176.4									5.00638	-9.13869	9.30056	-0.982595					9.76341	5.56422	6.07496	0.915928	4.19636	-8.19673	8.98218	-0.912554					11.9241	6.18998	7.02836						-1.6772	-5.08262	6.22604	-0.816349	-2.33638	-7.43065	8.23868	-0.901922	-6.5461	-4.55243	6.70282	-0.679181	-2.71242
176.6									4.48908	-8.8989	9.258	-0.961211					9.66637	5.59208	5.77864	0.967717	3.1654	-8.63881	9.30917	-0.92799					12.2736	6.70668	7.29753						-1.80728	-4.47924	6.33732	-0.706803	-3.1851	-7.48468	8.3187	-0.899742	-6.31315	-4.71054	6.92476	-0.680246	-4.05014
176.8									4.62685	-8.96003	9.19376	-0.974577					9.67913	5.77706	5.97538	0.966811	3.46676	-8.49952	9.10641	-0.933355					11.8483	6.33361	7.16222						-2.45068	-5.54989	7.51179	-0.738825	-2.0835	-7.28152	7.85129	-0.927429	-5.8153	-4.52015	6.65579	-0.679131	-3.38415
177									4.65144	-8.9039	9.13193	-0.97503					10.2745	5.65697	6.04574	0.935695	2.97904	-8.14394	8.72414	-0.933495					11.9615	6.23089	6.6211						-1.81388	-5.87824	7.92761	-0.741489	-2.37555	-7.04788	8.17192	-0.862451	-6.37545	-4.65179	6.98909	-0.665578	-2.98678
177.2									4.81713	-9.00467	9.05252	-0.994714					9.40862	5.74417	5.9036	0.972995	3.37749	-8.26631	8.68849	-0.951409					11.8168	6.23817	7.17419						-1.12909	-5.80359	7.47649	-0.776245	-2.62296	-7.16802	8.33026	-0.86048	-5.64341	-5.39522	7.13408	-0.75626	-2.92244
177.4									4.6715	-9.1961	9.33144	-0.985496					9.2499	5.54394	5.89884	0.939835	4.31712	-8.34684	8.96569	-0.930976					11.9106	6.13735	6.95561						-1.74662	-6.01534	7.2047	-0.834919	-2.64932	-7.28873	8.32306	-0.875727	-5.20697	-4.14176	6.75501	-0.613139	-3.0976
177.6									4.22093	-8.58656	8.85458	-0.969731					9.47106	5.7756	6.2451	0.924821	4.07701	-8.25241	9.18509	-0.898457					11.6883	5.74605	6.11754						-1.09158	-5.67538	7.32151	-0.775165	-2.04444	-6.53741	7.93038	-0.82435	-6.18031	-5.24509	6.81483	-0.769658	-2.82303
177.8									4.38662	-8.8605	9.2077	-0.962293					9.26146	5.24202	5.93919	0.882615	3.73965	-8.1498	9.18375	-0.887414					12.5318	6.18542	6.63512						-1.82379	-5.77612	7.74954	-0.74535	-2.0571	-6.75042	7.963	-0.847724	-6.09524	-4.39615	6.72273	-0.653923	-4.05479
178									4.37338	-9.1557	9.22439	-0.992554					9.21424	5.61613	6.00526	0.935201	3.59052	-8.22362	9.55105	-0.861018					12.1019	6.17738	6.97153						-1.72054	-5.10759	7.49227	-0.681715	-1.93367	-6.49147	8.06128	-0.805265	-5.19401	-4.5583	6.83843	-0.666571	-3.16551
178.2									4.35159	-8.8633	8.96859	-0.988259					9.85721	5.94598	6.3319	0.939051	3.98062	-8.32824	8.92846	-0.932775					11.4371	6.2606	6.98762						-2.05833	-5.00079	6.71741	-0.744452	-2.13827	-6.38465	8.02652	-0.795445	-5.06632	-4.36193	7.00326	-0.622842	-4.92114
178.4									4.37914	-9.23163	9.35057	-0.987281					9.12708	5.60439	6.0279	0.929741	3.69959	-8.27015	8.99923	-0.918985					12.0986	5.88355	6.74923						-2.19502	-5.70231	7.01807	-0.812519	-2.14978	-6.66816	7.82852	-0.851777	-5.59784	-4.58601	6.89321	-0.665295	-5.43397
178.6									4.72041	-8.86862	8.87338	-0.999463					9.91665	5.71912	5.96698	0.958462	4.77244	-8.8697	9.25802	-0.958056					11.8031	5.60423	6.73766						-2.00847	-5.63765	6.81061	-0.827775	-2.32532	-7.27878	8.41589	-0.864886	-5.94025	-4.85484	7.06479	-0.687188	-5.83382
178.8									4.66193	-9.31062	9.41051	-0.989385					9.84365	5.548	5.94814	0.932728	4.56303	-8.6355	9.23927	-0.934652					11.7436	5.96194	6.5395						-1.89025	-5.84569	7.41429	-0.788435	-2.06512	-6.32699	8.12786	-0.778432	-6.30063	-4.42589	6.84884	-0.646225	-4.78217
179									4.70083	-8.89627	8.94761	-0.994261					10.2439	5.64521	5.85448	0.964255	4.21071	-8.51228	9.22467	-0.922773					11.3073	6.33678	6.72844						-2.11713	-4.9031	6.41385	-0.764455	-2.14232	-6.30233	7.85658	-0.802171	-5.3635	-4.15577	7.20094	-0.577115	-4.46099
179.2									4.35134	-8.96669	8.97735	-0.998813					9.46971	5.74758	5.9355	0.968341	4.82447	-8.6614	9.13892	-0.947748					11.2446	6.24754	7.09779						-2.07854	-5.78211	6.88953	-0.839261	-2.31483	-6.91506	7.99051	-0.86541	-5.19946	-4.60583	6.96919	-0.660885	-3.7668
179.4									4.40455	-8.97441	9.02036	-0.994905					9.21669	5.70048	6.25225	0.911749	4.79	-8.4718	9.05905	-0.935175					11.5141	5.94516	6.99537						-1.91011	-5.27628	6.68828	-0.788884	-2.63869	-7.07342	8.03119	-0.880744	-5.62627	-3.63552	6.85432	-0.530399	-4.36031
179.6									4.87562	-8.46314	8.49893	-0.995789					9.41313	5.7147	5.95217	0.960104	4.31223	-8.66898	9.34478	-0.927682					11.3677	5.56129	6.62546						-2.10444	-5.96959	7.08957	-0.842024	-2.24737	-6.4076	7.37794	-0.868481	-5.55796	-4.04036	6.73999	-0.59946	-3.74456
179.8									4.79155	-8.92932	9.01094	-0.990942					9.20236	5.81795	5.97404	0.973872	4.59121	-8.5677	9.20251	-0.931018					11.4861	6.33858	6.91189						-1.91984	-5.6651	6.99146	-0.810288	-2.5161	-7.14619	8.33072	-0.857812	-6.24697	-4.50046	6.97495	-0.645232	-3.44617
180									4.62505	-8.55109	8.56507	-0.998367					9.85066	6.18941	6.40829	0.965844	4.41506	-8.63428	9.34327	-0.924118					11.5902	5.82496	6.31154						-1.6935	-5.42804	7.34668	-0.738843	-2.74683	-7.41275	8.23721	-0.89991	-6.19287	-4.95364	6.90121	-0.717794	-3.00924
180.2									4.49203	-9.37027	9.39772	-0.997079					10.1856	6.2169	6.44574	0.964497	4.61764	-8.62658	9.18332	-0.939375					11.8101	5.23479	5.77534						-2.1535	-5.31043	6.48937	-0.818328	-2.52606	-6.47433	7.4873	-0.864709	-6.3585	-4.42508	7.01261	-0.631017	-5.23578
180.4									4.7289	-8.97188	9.00392	-0.996442					9.49021	5.77173	6.07587	0.949943	4.50153	-8.71054	9.16704	-0.950202					11.1285	6.42178	7.38157						-2.30832	-6.19258	7.12809	-0.868756	-3.26417	-7.24067	8.02483	-0.902283	-7.35062	-4.29493	6.83349	-0.628512	-5.44303
180.6									4.54849	-8.91599	9.05725	-0.984404					9.39798	5.78754	6.04271	0.957772	4.37068	-8.46748	8.88135	-0.953401					11.1378	5.04901	6.14053						-1.3452	-5.37959	6.47635	-0.830652	-2.92675	-7.56403	8.28061	-0.913463	-6.34397	-4.16084	7.02755	-0.592076	-4.72967
180.8									4.7817	-8.96648	9.12115	-0.983042					9.53308	5.70771	6.11145	0.933938	4.28484	-8.39766	8.92976	-0.940413					11.2381	5.84499	6.77571						-1.96947	-5.62099	7.23535	-0.776879	-3.2074	-7.57522	8.39339	-0.902522	-6.52149	-4.0799	6.87525	-0.593418	-4.05028
181									4.46945	-9.27838	9.41611	-0.985373					8.99458	5.64258	5.97672	0.944092	4.31791	-8.5318	9.21727	-0.925632					12.6729	6.01103	7.29111						-1.42719	-6.36335	7.90568	-0.804909	-2.45899	-7.28804	8.04833	-0.905534	-6.39557	-3.92699	6.84854	-0.573405	-4.8542
181.2									4.43209	-8.58617	8.63746	-0.994063					9.36156	5.58548	5.84501	0.955597	3.31513	-8.37934	8.87826	-0.943804					11.5784	6.38877	7.25828						-1.57122	-5.77811	7.19846	-0.802688	-2.03903	-6.7619	8.03691	-0.841355	-6.35943	-4.64302	6.73599	-0.689285	-4.65177
181.4									4.5711	-9.23751	9.2599	-0.997583					9.45727	5.62339	5.89339	0.954186	3.52638	-8.52759	9.03355	-0.94399					12.4618	4.57959	5.93696						-1.78712	-6.05374	7.30254	-0.828992	-1.8643	-6.25225	7.76328	-0.805361	-6.22782	-3.98421	6.96885	-0.571718	-6.03684
181.6									4.32515	-8.96329	8.99536	-0.996434					9.74519	5.46746	5.79287	0.943826	3.82716	-8.66449	9.13863	-0.948118					12.6329	4.75543	6.08184						-1.5984	-6.51189	8.30688	-0.783916	-2.0704	-6.52526	8.37052	-0.779552	-6.38374	-3.57624	6.72972	-0.53141	-5.22096
181.8									4.54899	-8.939	9.02381	-0.990602					9.80022	5.82515	6.11097	0.953229	3.25842	-8.78236	9.23396	-0.951095					11.3874	5.26994	6.1863						-1.83037	-6.03054	7.62326	-0.79107	-2.72533	-6.94317	8.21229	-0.845461	-6.92696	-5.25983	6.88717	-0.763714	-4.46668
182									4.36766	-8.76971	8.82368	-0.993884					9.73618	6.85631	7.17439	0.955664	3.36819	-8.66343	9.15126	-0.946693					11.9194	5.6586	6.40573						-2.07969	-5.3295	7.63253	-0.698261	-3.2346	-7.26066	7.82617	-0.927742	-6.93415	-4.7629	7.11146	-0.66975	-4.3319
182.2									4.47369	-8.74872	8.86069	-0.987364					9.68967	6.12442	6.35641	0.963502	3.17764	-8.18983	8.69197	-0.942229					11.8633	6.50807	7.26277						-2.68175	-5.65951	7.92845	-0.713822	-2.79008	-6.8958	7.81326	-0.882576	-7.15027	-4.70555	6.94443	-0.677601	-3.206
182.4									4.60105	-8.74727	8.87817	-0.985256					10.0403	5.5906	5.9522	0.93925	3.08077	-8.3002	8.81176	-0.941946					11.4744	6.46355	7.2391						-1.32172	-6.30882	7.69059	-0.820329	-2.42455	-6.96481	7.99015	-0.871675	-7.86236	-4.01881	6.93377	-0.5796	-3.30049
182.6									4.49453	-8.80671	8.92012	-0.987286					9.45661	5.58786	6.11478	0.913828	3.89979	-8.49173	9.0103	-0.942447					12.3953	6.88517	7.60661						-1.94006	-5.65005	6.59161	-0.857159	-3.02318	-7.73972	8.32715	-0.929455	-7.63801	-3.77695	7.03506	-0.536876	-3.58809
182.8									4.35527	-9.06615	9.21518	-0.983828					9.66365	5.86729	5.99954	0.977956	3.30026	-8.44326	8.83842	-0.955291					11.6352	6.56029	6.88289						-2.12987	-5.55984	6.84967	-0.811694	-2.34798	-7.17296	8.16169	-0.878857	-7.82379	-4.00662	6.85339	-0.584618	-3.79928
183									4.21518	-9.16007	9.28916	-0.986103					9.41451	6.61567	6.91282	0.957014	3.46629	-8.36602	8.97611	-0.932031					11.8189	6.81517	7.23152						-1.98114	-4.7515	6.31098	-0.752894	-2.32	-6.82201	7.90573	-0.86292	-7.24859	-4.0973	6.92259	-0.591875	-3.357
183.2									4.44979	-9.18256	9.31288	-0.986006					10.5294	5.66802	5.8746	0.964835	3.34073	-8.24245	8.71816	-0.945434					10.7728	7.82745	8.19394						-1.62257	-5.4254	6.5531	-0.827914	-2.0611	-7.16385	7.88816	-0.908178	-6.53293	-4.06587	6.76371	-0.60113	-3.0415
183.4									4.34966	-9.21576	9.29978	-0.990966					10.1088	5.42895	5.92301	0.916587	3.02214	-8.41301	8.69508	-0.967559					12.6335	5.17222	6.74309						-1.95884	-5.70483	6.7809	-0.841308	-3.3851	-7.80511	8.40256	-0.928897	-8.36853	-3.40565	6.85115	-0.497092	-3.26803
183.6									4.39588	-8.89521	9.06359	-0.981423					9.9627	6.0957	6.34381	0.96089	3.41861	-8.60469	9.21938	-0.933326					13.1086	5.12421	6.71089						-2.16339	-6.05282	7.4511	-0.812339	-2.68257	-7.67921	8.16485	-0.940521	-8.32419	-4.18963	6.91174	-0.606161	-4.28616
183.8									4.23586	-8.99427	9.06116	-0.992617					9.68271	5.70822	5.94081	0.960849	2.99642	-8.78222	9.13988	-0.960868					12.7229	5.00584	6.00884						-1.32641	-6.03393	7.29979	-0.826589	-2.45664	-7.1136	7.9311	-0.896925	-8.1862	-4.06143	6.94638	-0.584683	-3.84975
184									4.37923	-8.86834	9.04287	-0.9807					9.76848	5.82151	6.05697	0.961125	3.37221	-8.58352	9.01095	-0.952565					13.1566	6.07241	7.00516						-1.27545	-6.49243	7.05317	-0.920498	-2.86093	-7.72548	8.46914	-0.912193	-7.62951	-4.10917	7.06779	-0.581393	-4.31703
184.2									4.36113	-8.94303	9.02214	-0.991231					9.19939	5.7129	6.05948	0.942803	3.45355	-8.73772	9.228	-0.94687					13.0133	7.10675	8.3743						-1.66779	-6.70018	7.22982	-0.926742	-2.96885	-7.1734	7.76763	-0.923499	-7.33866	-3.99562	6.94923	-0.574973	-3.4575
184.4									4.16712	-9.17148	9.26268	-0.990154					9.79006	5.49811	5.90291	0.931424	3.36863	-8.86359	9.16117	-0.967516					12.5574	5.14702	7.32012						-1.68122	-6.33815	7.18997	-0.881526	-2.9043	-8.46354	8.8132	-0.960326	-7.78315	-3.98044	7.05285	-0.564373	-3.34993
184.6									4.30432	-8.87273	8.92078	-0.994614					9.48952	5.51099	5.80395	0.949523	3.57174	-8.68359	8.92913	-0.972501					13.1605	5.55792	7.52932						-1.25227	-6.20114	7.37907	-0.840368	-3.1552	-7.76844	8.258	-0.940717	-7.75484	-3.62215	6.96444	-0.520092	-3.28016
184.8									4.33108	-8.77048	8.87104	-0.988664					10.0759	5.57113	5.90973	0.942703	3.94563	-8.68586	8.86612	-0.979669					11.9279	5.85966	7.57501						-1.12154	-6.23207	6.96261	-0.895078	-3.03704	-7.78564	8.12173	-0.958619	-7.87918	-3.14323	6.7817	-0.463487	-3.1608
185									4.44857	-8.66697	8.81598	-0.983098					9.33411	5.88288	5.96545	0.986159	3.41271	-8.92097	9.15538	-0.974397					13.1775	4.86519	7.17461						-1.54684	-5.37769	7.21872	-0.744964	-2.5598	-7.65471	8.15809	-0.938296	-7.15786	-4.19592	7.05697	-0.594579	-2.7693
185.2									4.50505	-8.99987	9.16771	-0.981692					10.4826	5.68137	5.89278	0.964124	3.44924	-8.80218	9.20898	-0.955826					13.3148	5.49746	6.80964						-1.23067	-6.51567	7.31414	-0.890832	-2.59604	-7.60597	7.92876	-0.959288	-7.70635	-3.60559	6.97093	-0.517233	-2.45574
185.4									4.55528	-8.83303	8.88467	-0.994188					9.7273	5.79415	6.09838	0.950114	3.52576	-8.84607	9.34851	-0.946255					12.2859	4.47319	6.69404						-0.810446	-7.12279	8.40715	-0.84723	-3.25981	-8.00071	8.39198	-0.953376	-7.79306	-3.96418	6.8891	-0.575427	-3.50936
185.6									4.46819	-9.17749	9.30113	-0.986707					9.41296	5.55071	6.0225	0.921663	3.70283	-8.72152	9.39244	-0.928568					12.4375	5.37966	6.70336						-1.18064	-6.05269	7.3441	-0.824156	-2.91226	-8.12565	8.97497	-0.905369	-7.88206	-3.78778	7.09094	-0.534171	-3.5817
185.8									4.00914	-8.79022	8.81377	-0.997329					9.37925	5.83855	5.9844	0.975628	3.30991	-8.40184	9.0053	-0.932988					12.1008	5.23391	6.94291						-1.43802	-5.72909	6.67011	-0.85892	-2.47701	-7.45885	7.82077	-0.953724	-8.12306	-4.01496	6.99905	-0.573644	-5.25004
186									4.19231	-9.01362	9.04001	-0.997081					9.82807	5.86018	6.08889	0.962438	3.77322	-8.57071	9.21485	-0.930098					12.8367	5.10476	6.81233						-1.70845	-6.03558	7.29124	-0.827785	-2.51784	-8.07356	8.33666	-0.96844	-7.68869	-3.12107	6.87322	-0.454091	-4.62407
186.2									4.11035	-8.79232	8.93181	-0.984383					9.44427	5.79419	5.91735	0.979187	3.57675	-8.65649	9.6229	-0.899572					13.5733	5.17758	7.33308						-1.56129	-5.86185	7.23651	-0.810038	-3.14965	-8.04756	8.4165	-0.956164	-7.55708	-3.94855	6.96474	-0.566935	-4.95622
186.4									4.56957	-9.0165	9.10706	-0.990056					10.3353	6.40567	6.56461	0.975788	3.50955	-8.66244	9.17043	-0.944606					13.3238	5.1922	7.10899						-1.83841	-5.80118	7.02981	-0.825226	-2.18642	-7.99706	8.1185	-0.985042	-8.0861	-3.69448	6.85915	-0.538621	-4.6681
186.6									4.55111	-8.79247	8.86487	-0.991834					9.69366	6.11063	6.32381	0.96629	3.5232	-8.30276	9.04834	-0.9176					13.6064	5.83974	7.1093						-0.827794	-6.08343	7.4408	-0.817578	-2.16953	-7.22935	7.29977	-0.990353	-8.06325	-3.93848	6.91413	-0.569627	-5.14245
186.8									4.44267	-9.08001	9.2114	-0.985737					9.51926	5.76245	5.94687	0.968988	2.85	-8.25059	8.92808	-0.924117					13.3266	5.90129	7.508						-0.873128	-6.36956	7.02316	-0.906936	-2.01179	-8.01216	8.34702	-0.959883	-7.86794	-3.5855	6.87886	-0.521235	-5.69899
187									4.09176	-8.81825	8.98454	-0.981491					9.67736	5.84922	6.01919	0.971761	3.28294	-8.18711	8.64745	-0.946766					13.0416	5.4772	7.33812						-1.2693	-5.51077	6.94615	-0.793356	-2.6746	-7.84189	7.97245	-0.983624	-6.9622	-4.93805	7.01022	-0.704407	-4.29801
187.2									4.19125	-8.96022	9.12519	-0.981922					9.8497	6.38723	6.59166	0.968986	3.446	-8.47396	8.9527	-0.946525					12.2203	6.544	7.70029						-0.742282	-5.88521	7.47267	-0.787564	-2.59211	-7.76306	8.24448	-0.941606	-7.72674	-4.29999	7.03791	-0.610976	-4.38815
187.4									4.10542	-8.66201	8.80935	-0.983275					9.92372	5.92187	6.19776	0.955485	3.49746	-8.9671	9.34679	-0.959377					12.3809	5.02173	6.72989						-1.17811	-6.23406	7.4759	-0.833888	-2.48233	-8.39857	8.60475	-0.976039	-7.75316	-3.67413	6.98164	-0.526256	-5.24563
187.6									4.21023	-8.82342	8.8877	-0.992767					9.45416	5.64172	5.8916	0.957586	3.77721	-8.96153	9.30491	-0.963096					12.3354	6.53863	8.28541						-1.11442	-5.7629	7.08879	-0.81296	-3.46141	-7.87144	8.01274	-0.982366	-8.15102	-3.58022	7.09302	-0.504753	-4.45442
187.8									4.37647	-8.69654	8.74898	-0.994006					9.79118	5.74155	6.13682	0.935591	3.45209	-8.61151	9.24771	-0.931204					12.9585	6.08634	7.03434						-2.06041	-5.90766	7.40012	-0.79832	-2.84482	-7.38865	7.52204	-0.982266	-7.8188	-3.93931	6.94323	-0.567359	-4.48529
188									4.48069	-8.68762	8.73392	-0.994699					9.51535	5.79246	6.18188	0.937006	3.42161	-9.0386	9.60692	-0.940843					13.5533	5.95861	7.28178						-1.86357	-5.00792	6.93106	-0.722534	-2.45679	-7.24832	7.3799	-0.982171	-7.05716	-4.95244	6.85547	-0.722406	-5.99943
188.2									4.35386	-8.71259	8.71829	-0.999345					9.74472	5.65022	6.04005	0.935459	3.36537	-8.67017	9.12052	-0.950622					12.9417	5.92332	7.25684						-1.34771	-5.67827	6.41295	-0.885438	-3.14725	-7.33416	7.50562	-0.977155	-6.88959	-5.1506	7.1186	-0.723542	-6.42028
188.4									4.53586	-8.51563	8.57066	-0.993578					10.0456	6.10986	6.28885	0.971538	3.79802	-9.25769	9.80617	-0.944068					11.8494	4.56738	6.78157						-1.33262	-5.68854	6.46324	-0.880138	-3.02413	-8.00697	8.13008	-0.984858	-6.26701	-5.49927	7.02079	-0.783284	-4.85443
188.6									4.27256	-8.70701	8.7928	-0.990244					8.80162	6.18749	6.42635	0.962831	3.14336	-8.45424	9.08078	-0.931004					12.5384	5.03157	6.91232						-1.55727	-6.39638	7.3923	-0.865276	-2.91681	-7.89102	8.30739	-0.949879	-6.93333	-4.66462	6.74596	-0.691469	-4.99883
188.8									4.49839	-9.02118	9.0835	-0.99314					10.3229	5.96339	6.24975	0.954181	3.49406	-8.66874	9.39099	-0.923091					12.3573	5.35536	6.69887						-1.59594	-5.6839	6.82917	-0.832297	-2.72069	-7.62911	7.99976	-0.953667	-7.49157	-4.66762	7.07608	-0.659633	-4.6406
189									4.39016	-8.67296	8.7591	-0.990166					10.4818	5.64942	5.80815	0.972672	3.20235	-9.05717	9.62823	-0.940689					12.783	5.68677	7.55111						-1.03873	-6.41542	7.25026	-0.884853	-2.3716	-7.28131	7.5319	-0.966729	-6.96813	-5.20486	6.82215	-0.762935	-4.09872
189.2									4.45653	-9.15215	9.25347	-0.98905					9.99858	5.91847	6.19237	0.955768	3.35869	-8.75846	9.3486	-0.936874					12.4596	5.13612	6.72052						-1.96801	-5.74336	6.69667	-0.857644	-2.32684	-7.11388	7.418	-0.959001	-6.08397	-5.54463	6.7905	-0.816528	-3.8313
189.4									4.30092	-8.67801	8.86308	-0.979119					11.3153	5.65111	5.95109	0.949592	2.99265	-8.61295	8.90075	-0.967666					13.0734	5.82256	6.65689						-1.44593	-5.76514	6.97519	-0.826521	-2.94053	-7.36657	7.40867	-0.994317	-6.48564	-5.09164	7.03995	-0.723249	-3.1769
189.6									4.36782	-8.86522	8.894	-0.996764					10.0739	5.84218	5.94008	0.983519	3.02868	-8.75523	9.22101	-0.949487					13.0253	6.11053	7.34758						-2.21878	-4.76361	6.27308	-0.759373	-3.2473	-7.85005	8.0585	-0.974133	-6.46986	-4.54063	6.79492	-0.668239	-3.13566
189.8									4.27207	-8.69929	8.74551	-0.994714					10.2071	5.71186	6.09866	0.936576	3.47312	-8.50009	9.01745	-0.942627					13.1941	5.6484	6.71046						-1.86997	-5.43873	6.32276	-0.860184	-2.81097	-7.99493	8.09244	-0.987949	-5.67888	-4.8996	6.86635	-0.713566	-3.42143
190									4.56362	-8.55599	8.80104	-0.972157					10.1357	5.46946	5.73788	0.953219	3.4249	-8.40415	8.91032	-0.943192					13.038	7.02127	7.96852						-1.68875	-4.53312	6.34959	-0.713922	-2.46659	-6.85364	7.54751	-0.908066	-5.66833	-4.67681	7.04476	-0.663871	-4.35515
190.2									4.07957	-8.67927	8.85602	-0.980042					10.5153	5.60109	5.94239	0.942566	3.64432	-8.91429	9.37541	-0.950817					12.8845	5.39396	7.35383						-1.79351	-5.5486	7.04913	-0.787133	-2.34732	-7.45377	7.56747	-0.984975	-6.49747	-4.44275	6.9551	-0.638776	-5.5091
190.4									4.01806	-8.74977	8.84931	-0.988752					10.2914	5.90505	6.11704	0.965345	3.28371	-9.26719	9.53997	-0.971407					12.7071	5.69343	7.19881						-2.19238	-5.58268	8.08257	-0.690706	-2.54131	-7.72822	7.89648	-0.978692	-5.55787	-4.29248	7.02834	-0.610739	-5.78734
190.6									4.07145	-8.85923	8.96671	-0.988013					10.114	5.56997	5.92371	0.940283	3.89381	-8.87306	9.26035	-0.958178					12.6113	4.56513	6.31655						-1.84027	-6.00559	7.74324	-0.775591	-2.82755	-7.36626	7.48203	-0.984526	-6.3346	-4.41622	6.9049	-0.639578	-5.26333
190.8									4.47521	-8.7571	8.86468	-0.987864					10.545	5.897	6.03734	0.976755	3.99346	-8.9254	9.28332	-0.961445					12.3366	5.23129	7.04342						-1.92597	-5.60003	7.07472	-0.791555	-2.60171	-7.09672	7.24808	-0.979118	-6.2155	-5.08766	6.76904	-0.751608	-5.04705
191									4.52199	-8.98421	9.03308	-0.994591					9.80658	5.53668	6.02401	0.919103	3.4195	-8.85722	9.3303	-0.949297					12.5163	5.15655	6.146						-2.65926	-6.04205	8.13887	-0.74237	-2.28642	-7.20675	7.44353	-0.96819	-5.6239	-4.37852	6.83149	-0.640932	-4.81061
191.2									4.07276	-9.02531	9.10712	-0.991017					10.1366	5.66178	5.96669	0.948898	4.35659	-8.56921	9.16568	-0.934923					12.0809	5.63631	7.82689						-1.01991	-6.27875	7.10797	-0.88334	-2.00137	-7.00191	7.37729	-0.949117	-5.28088	-4.98248	7.07099	-0.704638	-5.30192
191.4									4.43371	-8.63394	8.81777	-0.979153					9.60699	5.37156	5.72735	0.93788	3.5702	-8.98619	9.3788	-0.958139					13.0032	6.0449	7.40673						-1.32146	-5.77808	6.8328	-0.845638	-2.07884	-6.48882	6.81831	-0.951675	-5.25838	-4.49968	6.79289	-0.66241	-4.90141
191.6									4.19439	-8.49023	8.60753	-0.986372					9.52352	5.64083	5.94352	0.949073	3.68039	-8.9885	9.3078	-0.965696					12.2978	5.25497	6.98559						-1.63874	-4.7875	6.20877	-0.771087	-1.75779	-7.15928	7.42262	-0.964521	-5.78438	-4.88746	6.95983	-0.702239	-5.40447
191.8									4.25669	-8.83897	8.8473	-0.999058					8.96987	5.58623	5.81107	0.961307	3.8466	-8.57521	9.07964	-0.944445					11.6259	4.77894	6.87321						-0.897758	-4.75253	6.07314	-0.782549	-2.4434	-7.00084	7.27465	-0.96236	-5.95192	-4.86444	6.80642	-0.714684	-5.55815
192									4.5648	-8.94222	9.00313	-0.993234					9.56717	5.35367	5.91788	0.904661	4.15215	-8.92709	9.30356	-0.959536					11.7193	5.03662	7.19696						-1.28684	-4.8597	6.19749	-0.78414	-1.99273	-7.08735	7.16541	-0.989107	-5.537	-4.96857	7.10168	-0.699634	-5.51194
192.2									4.25307	-8.93661	8.9899	-0.994072					9.45006	5.51749	5.83761	0.945161	4.06684	-9.22248	9.48934	-0.971878					12.0133	5.08516	7.01289						-1.11958	-5.48718	6.40593	-0.856579	-2.72698	-6.9369	7.07861	-0.979981	-6.55109	-4.94637	6.91081	-0.715744	-5.70494
192.4									4.54784	-9.29904	9.32095	-0.997649					9.61819	5.16716	5.68663	0.908651	4.04582	-8.65101	9.35282	-0.924963					11.3506	4.73166	6.82259						-1.2675	-5.82142	6.60795	-0.880972	-2.25078	-6.66703	7.26316	-0.917924	-6.33291	-5.08106	6.86454	-0.740189	-5.05794
192.6									4.59945	-8.89846	8.92477	-0.997052					9.62108	5.83756	6.21867	0.938715	3.73813	-9.12991	9.54978	-0.956034					11.8406	5.15871	6.50718						-1.77582	-5.47958	7.23338	-0.757541	-1.4764	-7.30484	7.44035	-0.981786	-5.61158	-4.63803	6.94914	-0.667425	-4.53506
192.8									4.94208	-9.02816	9.03397	-0.999357					9.57527	5.70142	6.13691	0.929038	3.6436	-9.0464	9.27457	-0.975399					11.5721	3.8595	6.35151						-1.43811	-6.13251	6.92843	-0.885122	-1.88255	-7.58017	7.77446	-0.975009	-6.23097	-4.30288	6.99999	-0.614698	-4.70757
193									4.84896	-8.73933	8.80849	-0.992149					10.3291	5.60295	5.84926	0.957889	3.8804	-9.02054	9.47011	-0.952528					13.4061	5.79875	7.84545						-1.52859	-5.59653	6.43107	-0.870233	-2.20803	-6.95188	7.1935	-0.966413	-5.87741	-4.45447	6.80301	-0.654779	-5.25793
193.2									4.52553	-8.60647	8.62333	-0.998045					10.335	6.43843	6.77292	0.950614	3.68879	-8.87524	9.39494	-0.944684					12.7223	5.05275	6.66301						-1.51837	-6.4716	7.32817	-0.883113	-3.0405	-7.32989	7.45405	-0.983344	-6.40392	-4.82318	6.80204	-0.709079	-4.2746
193.4									4.73615	-8.62559	8.69854	-0.991613					9.17101	5.89265	6.1404	0.959653	4.4461	-8.61512	9.18553	-0.937902					11.3947	5.90914	7.61978						-1.08961	-5.67098	6.37237	-0.889933	-2.61192	-8.3184	8.35837	-0.995219	-5.43583	-4.85302	6.85121	-0.708345	-4.18423
193.6									4.46167	-8.69465	8.7706	-0.99134					9.73537	5.60458	6.07418	0.922689	3.86469	-8.78897	9.36576	-0.938415					13.0599	5.63139	6.91991						-1.28265	-5.65717	6.24917	-0.905267	-2.68925	-7.8997	8.05761	-0.980402	-6.12331	-4.56711	6.87989	-0.663836	-4.49435
193.8									4.31075	-8.4911	8.54867	-0.993266					9.42312	5.76689	6.00015	0.961125	3.31125	-8.78292	9.2815	-0.946282					12.7953	5.82128	6.89554						-1.3949	-5.59738	6.46648	-0.8656	-2.85767	-8.02467	8.22281	-0.975904	-6.25831	-4.9851	6.84492	-0.728292	-3.78902
194									4.30586	-8.7015	8.77236	-0.991923					9.47622	5.32886	5.6055	0.950647	3.66218	-8.91516	9.40623	-0.947792					13.2741	5.71795	6.94913						-1.24067	-6.21361	6.8582	-0.906012	-1.27848	-6.49236	6.92412	-0.937644	-5.82752	-5.03021	6.90329	-0.728669	-3.51698
194.2									4.4427	-8.72996	8.94365	-0.976108					9.43274	5.67432	5.93303	0.956395	3.41245	-8.66027	9.10409	-0.951251					13.0027	5.12972	6.7605						-1.30152	-6.22019	6.93076	-0.897475	-1.34194	-6.13406	6.79953	-0.90213	-5.86832	-4.51404	6.94206	-0.650245	-4.09336
194.4									4.35008	-8.84731	9.0228	-0.980551					9.39602	6.52186	6.75603	0.965338	3.44572	-9.09493	9.49529	-0.957836					13.0296	5.30502	6.58259						-1.11143	-5.82079	6.44572	-0.903048	-2.06355	-7.51136	7.63044	-0.984394	-6.88027	-3.29623	6.72061	-0.490465	-4.53648
194.6									4.0929	-8.61994	8.76533	-0.983412					9.87217	5.47835	6.00066	0.912959	3.58816	-8.74496	9.21044	-0.949462					13.6785	5.76919	7.47417						-1.56398	-6.02702	6.45672	-0.933449	-1.50686	-6.15705	6.75204	-0.911881	-6.25447	-4.43445	6.99262	-0.634162	-4.87744
194.8									3.65138	-8.77254	8.96658	-0.978359					9.98458	5.68541	6.04385	0.940694	3.75533	-8.93668	9.24572	-0.966575					12.5701	5.00777	7.12581						-1.36922	-5.86634	6.47039	-0.906644	-1.68701	-6.05612	6.45104	-0.938782	-6.34747	-4.57771	6.78526	-0.674655	-4.8924
195									4.6349	-8.53818	8.76183	-0.974475					9.91059	5.93755	6.06071	0.97968	3.99715	-9.12144	9.39247	-0.971144					12.103	6.75644	7.22584						-1.5917	-5.6587	6.6466	-0.851367	-2.18777	-7.17072	7.31989	-0.979621	-6.68986	-4.65797	6.92021	-0.673096	-5.31258
195.2									4.39799	-8.33631	8.66671	-0.961877					9.83009	6.00345	6.06588	0.989708	3.59044	-8.53716	8.74933	-0.97575					11.3547	6.16309	7.50547						-1.62663	-5.1178	6.47102	-0.79088	-2.52225	-7.45184	7.71507	-0.965881	-6.96364	-4.98891	6.91464	-0.721499	-4.61131
195.4									4.36387	-8.44243	8.72249	-0.967893					9.67062	5.60413	5.92756	0.945436	4.09979	-8.71588	9.22944	-0.944356					11.5976	5.94619	7.07427						-1.47263	-5.96081	6.73717	-0.884765	-2.20887	-7.33428	7.52017	-0.97528	-6.55081	-4.89298	6.82261	-0.717172	-5.05269
195.6									4.2029	-8.23873	8.58848	-0.959277					10.0705	5.99768	6.08911	0.984985	3.71958	-8.87443	9.30408	-0.953822					12.1513	5.85326	7.05215						-1.73582	-5.95077	6.83607	-0.870495	-2.15018	-7.30512	7.43227	-0.982892	-5.93667	-4.53156	6.76602	-0.669753	-3.59302
195.8									4.62083	-8.12121	8.49381	-0.956133					9.58223	6.4069	6.51959	0.982715	3.70326	-8.95887	9.34456	-0.958726					12.2059	6.40189	7.29941						-2.00011	-5.44666	6.35361	-0.857254	-2.5039	-7.34437	7.49967	-0.979292	-6.44745	-5.20465	6.90924	-0.753288	-3.07297
196									4.29573	-8.09553	8.53558	-0.948445					9.30086	5.68817	5.89289	0.96526	3.68964	-8.79082	9.32857	-0.942355					12.0998	4.37354	6.30973						-1.62957	-4.99165	6.27828	-0.795067	-1.98386	-7.4589	7.60426	-0.980885	-6.02802	-4.85343	6.73969	-0.720126	-2.20667
196.2									4.52103	-8.44894	8.63175	-0.978821					9.27572	6.15335	6.24482	0.985354	3.88807	-8.79397	9.16139	-0.959895					11.7479	3.8822	6.63792						-1.95672	-5.60976	6.58201	-0.852288	-1.91485	-7.38864	7.46868	-0.989283	-5.54577	-4.92679	6.89544	-0.7145	-2.87271
196.4									4.85112	-7.9394	8.26802	-0.960254					10.0839	5.75838	5.80459	0.992038	4.00078	-8.97149	9.43522	-0.950851					11.672	5.25458	6.81151						-1.95266	-5.11857	6.45578	-0.792866	-3.28738	-7.14479	7.28318	-0.980999	-6.16619	-4.7907	6.65725	-0.719622	-3.09068
196.6									4.61229	-8.40587	8.59041	-0.978518					9.65245	6.36333	6.4188	0.991359	3.89162	-8.74983	9.3529	-0.935521					11.7103	3.98567	6.07223						-1.87044	-6.07209	6.73672	-0.901341	-3.4137	-7.06764	7.39462	-0.955782	-6.28719	-4.31601	6.75894	-0.638563	-3.3304
196.8									4.76318	-8.36744	8.53072	-0.98086					10.077	6.32501	6.4162	0.985787	3.39642	-8.78221	9.20937	-0.953617					12.1068	4.79729	6.95127						-1.72197	-5.33218	6.25924	-0.851889	-3.2982	-7.10045	7.473	-0.950148	-6.114	-4.66929	6.76375	-0.690341	-3.10178
197									4.61201	-8.63382	8.74133	-0.987702					9.63362	5.87348	6.02538	0.97479	3.71111	-8.69519	9.17694	-0.947504					12.5022	5.79527	7.49566						-1.17776	-5.75964	6.5379	-0.880963	-2.35628	-7.04113	7.32599	-0.961117	-6.07747	-4.57127	6.79573	-0.672667	-2.8712
197.2									4.41669	-8.56374	8.75439	-0.978223					10.0034	6.03361	6.31643	0.955225	3.53495	-8.99232	9.42329	-0.954265					12.1049	5.24693	7.3739						-1.30265	-5.7193	6.8049	-0.840468	-3.26353	-6.75538	7.16426	-0.942927	-6.60065	-4.46697	6.82861	-0.654154	-2.84687
197.4									4.44212	-8.51552	8.69315	-0.979566					9.12859	6.06737	6.24965	0.970834	3.89708	-9.10459	9.39586	-0.969					11.635	5.89579	7.73628						-1.56793	-4.78267	6.27868	-0.761733	-2.79087	-6.73317	6.86417	-0.980915	-6.36159	-4.09913	6.97175	-0.587963	-2.92361
197.6									4.74217	-8.66768	8.88676	-0.975348					10.232	6.4734	7.10776	0.910752	3.6433	-8.99136	9.2321	-0.973924					11.7319	5.74192	7.48442						-1.43689	-5.31763	6.51135	-0.816672	-2.25147	-6.91437	7.1164	-0.971611	-6.11411	-3.67227	6.83593	-0.537202	-2.81262
197.8									4.80333	-8.3898	8.66762	-0.967948					10.7388	7.59032	7.8681	0.964696	3.96194	-9.2337	9.4885	-0.973146					10.7714	4.42531	6.24015						-1.4064	-5.81255	6.34697	-0.915798	-1.55709	-7.76624	7.7761	-0.998733	-6.331	-4.23152	7.12375	-0.594002	-2.78873
198									4.53977	-8.5246	8.74897	-0.974355					9.80986	5.61679	5.9035	0.951434	4.57191	-9.24484	9.47107	-0.976114					10.8348	4.85298	6.3945						-1.71725	-5.71944	6.58742	-0.868237	-3.0097	-7.38783	7.52007	-0.982416	-6.37023	-4.31922	7.09471	-0.608795	-2.74882
198.2									4.6262	-8.55885	8.71181	-0.982442					9.69482	5.39072	5.73663	0.939701	4.48679	-9.01958	9.19583	-0.980833					11.6499	5.13755	6.71221						-1.72619	-5.91188	6.44637	-0.917088	-3.02261	-7.93273	8.54311	-0.928553	-6.44451	-3.52954	6.78104	-0.520501	-2.59403
198.4									4.67055	-8.19749	8.45913	-0.96907					9.61857	5.64565	5.96205	0.946931	4.17658	-8.71482	9.21612	-0.945606					12.0066	4.942	6.69222						-2.29938	-5.98827	6.89331	-0.868708	-2.67105	-7.31199	7.69818	-0.949834	-6.41646	-4.27397	6.89807	-0.619589	-2.92164
198.6									4.60303	-8.25413	8.46192	-0.975444					9.48509	5.55594	5.82093	0.954476	3.65853	-9.20334	9.77468	-0.941549					12.8104	5.63987	7.15118						-0.764286	-4.92728	6.46218	-0.762479	-2.76972	-7.23331	7.74341	-0.934125	-6.33826	-3.67667	6.80993	-0.539899	-3.01713
198.8									4.27976	-8.29787	8.64154	-0.960231					9.68895	5.68491	5.88667	0.965726	4.13484	-9.03209	9.59852	-0.940988					12.5345	6.36261	7.40051						-1.48547	-4.91976	6.4888	-0.758193	-2.66143	-7.0616	7.13734	-0.989388	-6.3573	-3.90923	6.68124	-0.585105	-2.673
199									4.67954	-7.91657	8.10121	-0.977209					9.76531	5.46081	5.82728	0.937112	4.04357	-8.60119	9.07817	-0.947458					11.8391	6.21318	7.67744						-0.602482	-5.03043	6.52924	-0.770447	-2.66647	-7.46905	7.54452	-0.989996	-6.98773	-3.99339	6.96555	-0.573305	-3.05524
199.2									4.20581	-8.01959	8.38872	-0.955997					9.53075	5.26078	5.70338	0.922396	3.43445	-8.8293	9.46229	-0.933105					11.8647	5.57009	7.05573						-1.30008	-5.33935	6.81374	-0.783616	-1.92333	-7.68348	7.75208	-0.991152	-7.04666	-4.21146	6.72926	-0.625843	-3.15261
199.4									4.33207	-8.20735	8.489	-0.966821					9.54468	5.41615	5.71942	0.946975	3.35707	-8.9513	9.3808	-0.954215					11.4038	4.59309	7.10677						-1.00287	-5.47916	6.91853	-0.791955	-2.10175	-7.66261	7.70281	-0.99478	-6.80084	-4.25209	6.8221	-0.623281	-3.31209
199.6									4.38991	-8.42546	8.86267	-0.950669					9.8634	5.31107	5.69032	0.933351	3.58267	-9.00193	9.27921	-0.970118					13.128	5.28451	7.0034						-1.16975	-5.50362	6.74514	-0.815939	-2.89114	-7.47354	7.55567	-0.989131	-6.54162	-4.22577	6.64958	-0.635494	-2.84082
199.8									4.17544	-8.16317	8.43229	-0.968084					9.65999	5.75274	6.19785	0.928183	3.66605	-8.70897	9.26564	-0.939921					13.1487	5.21913	6.66172						-0.969533	-4.84666	6.72181	-0.721035	-3.01744	-7.50464	7.6852	-0.976505	-7.26857	-3.18489	6.82516	-0.46664	-2.86697
200									4.12303	-8.03627	8.1592	-0.984933					9.99922	5.40036	5.74904	0.939349	3.64311	-8.6258	8.94963	-0.963816					12.2706	5.65255	7.0975						-1.72416	-4.54621	6.04261	-0.75236	-2.46938	-7.87133	7.8754	-0.999484	-7.01656	-3.46192	6.9741	-0.496397	-3.46717
200.2									4.18124	-8.25285	8.40475	-0.981927					9.94928	5.39889	5.79379	0.931841	3.22392	-9.11648	9.57736	-0.951879					12.0277	5.40086	6.48957						-1.49405	-4.30163	6.28583	-0.684337	-2.59226	-6.80453	6.82113	-0.997567	-6.84486	-3.8813	6.92617	-0.560382	-2.80954
200.4									4.50286	-8.64524	8.78377	-0.984229					9.68628	5.44994	5.94087	0.917364	3.59997	-9.18792	9.53613	-0.963485					13.0024	5.41572	6.97577						-0.765843	-4.65607	6.49829	-0.716508	-3.31186	-7.48868	7.53458	-0.993908	-6.56525	-3.35012	6.90562	-0.48513	-2.92878
200.6									4.09948	-8.18318	8.4214	-0.971713					9.80581	5.14205	5.69311	0.903206	3.15565	-8.61347	8.97734	-0.959468					12.8162	5.48018	6.95417						-1.18005	-3.87592	5.94425	-0.652045	-2.45757	-6.47771	6.55905	-0.987599	-6.97339	-3.18602	6.7307	-0.473357	-2.98512
200.8									4.25588	-8.2209	8.40292	-0.978338					9.27649	5.02857	5.70637	0.881221	3.55524	-8.66452	9.00074	-0.962646					12.685	4.96124	6.44192						-1.26673	-5.33123	6.47339	-0.823562	-2.82704	-7.25292	7.37192	-0.983858	-6.87201	-2.98708	6.94117	-0.430343	-3.33616
201									4.02299	-8.31605	8.4694	-0.981894					9.657	5.48472	5.89063	0.931092	3.2416	-9.17856	9.47769	-0.968439					12.3723	5.83137	7.09188						-0.680674	-4.15718	6.25179	-0.664959	-3.58204	-7.08419	7.12532	-0.994228	-7.06527	-2.79735	7.02084	-0.398434	-2.8427
201.2									3.9224	-8.51345	8.653	-0.983873					9.60552	5.26628	5.74162	0.917212	3.82237	-8.90647	9.03109	-0.9862					11.6574	5.26003	6.73963						-0.882133	-4.51735	6.67066	-0.677196	-3.35816	-7.59503	7.67865	-0.98911	-5.96156	-3.88065	7.10925	-0.545859	-3.12664
201.4									4.03017	-8.34985	8.44321	-0.988942					9.89662	5.19039	5.84315	0.888286	4.16302	-9.02078	9.28739	-0.971293					11.3682	4.92693	6.87926						-1.07686	-5.16713	6.53306	-0.79092	-2.5756	-7.17479	7.29548	-0.983457	-6.16017	-3.51817	6.85636	-0.513126	-3.55333
201.6									4.71829	-8.51426	8.69538	-0.979171					10.1705	5.1812	5.74045	0.902579	3.64719	-8.81297	9.19892	-0.958044					12.0968	5.43466	6.47112						-1.54035	-4.66639	6.41118	-0.727851	-3.51535	-7.36418	7.38224	-0.997553	-5.82333	-3.81271	6.93084	-0.550107	-3.22827
201.8									4.39285	-8.42084	8.64463	-0.974113					9.56858	5.21586	5.75073	0.906991	3.80941	-8.93227	9.16327	-0.974791					11.8512	6.35724	6.85738						-1.65359	-4.41866	6.44303	-0.685804	-3.23788	-7.3682	7.42069	-0.992925	-6.4708	-3.05994	7.07668	-0.432398	-3.04051
202									4.60041	-8.29899	8.48708	-0.977838					9.30616	4.89009	5.61583	0.870768	3.75275	-9.11203	9.3784	-0.971597					11.6716	6.24356	6.68269						-1.38103	-4.00781	6.48323	-0.618182	-2.38193	-7.61327	7.67563	-0.991875	-6.82878	-3.77496	7.24952	-0.520719	-3.16753
202.2									4.16486	-8.3207	8.50664	-0.978142					10.0482	5.60373	6.05852	0.924933	3.62949	-8.71589	9.17574	-0.949884					11.5512	5.51273	6.26467						-1.18859	-5.08871	6.6597	-0.764106	-2.20836	-8.32717	8.32939	-0.999734	-6.18054	-3.98616	6.9078	-0.577052	-2.79233
202.4									4.39203	-8.06922	8.46893	-0.952803					9.88597	5.05787	5.81292	0.870107	3.79859	-8.98411	9.43784	-0.951924					11.4385	5.48336	6.03837						-1.8788	-4.79546	6.36831	-0.75302	-1.11572	-7.82408	7.82435	-0.999966	-6.55804	-4.66659	7.06955	-0.660097	-2.70739
202.6									4.02585	-8.33034	8.63845	-0.964333					9.62148	5.04247	5.66258	0.890488	3.60254	-8.68294	9.0626	-0.958107					11.7317	6.33606	6.63772						-1.27126	-5.46409	6.91689	-0.789963	-2.00915	-7.61137	7.73242	-0.984345	-5.99911	-4.32359	7.10903	-0.608182	-2.9566
202.8									4.32765	-7.82192	8.10563	-0.964998					9.71096	5.21844	5.7865	0.901831	4.42551	-9.09061	9.35087	-0.972167					11.6465	6.81232	7.24915						-1.4484	-5.06763	6.57017	-0.771309	-0.943281	-8.05299	8.11978	-0.991774	-5.38555	-4.56261	6.88041	-0.66313	-3.57294
203									4.42842	-8.19443	8.45421	-0.969273					9.85505	5.52224	5.94966	0.928162	4.08305	-8.78307	9.46144	-0.928301					11.4893	6.13094	6.86865						-1.82584	-4.15643	5.90016	-0.704461	-1.21634	-7.81936	7.87483	-0.992957	-6.09612	-4.46042	6.94003	-0.642709	-2.84186
203.2									4.299	-8.2995	8.52629	-0.973401					9.61141	5.1766	5.72285	0.904549	3.82383	-8.76767	9.08624	-0.964939					12.0364	5.2771	6.01562						-1.46305	-5.16439	6.64627	-0.777036	-1.52694	-7.81423	8.07148	-0.968129	-5.97412	-4.94125	7.37077	-0.670384	-2.49503
203.4									4.1183	-8.45399	8.77817	-0.96307					10.152	5.34227	5.71182	0.935302	4.35274	-8.80914	9.21197	-0.956271					11.5095	6.0016	6.38193						-2.01083	-4.98398	6.76217	-0.737039	-1.45546	-7.8585	7.93841	-0.989934	-5.75565	-4.6664	6.56838	-0.710434	-2.93392
203.6									4.04471	-7.90432	8.30502	-0.951753					9.85922	5.13896	5.72499	0.897637	4.06232	-8.68891	9.16378	-0.94818					11.4529	6.4641	7.1363						-1.64628	-5.32193	6.73269	-0.79046	-1.13122	-8.57146	8.6354	-0.992595	-6.38401	-4.84677	7.06287	-0.686232	-3.38188
203.8									4.05377	-7.58018	7.91622	-0.95755					9.92163	5.12411	5.57472	0.919169	4.05805	-8.46503	8.77907	-0.964229					11.4665	6.09964	6.71055						-1.50613	-5.05367	6.6581	-0.759027	-1.64705	-7.72611	7.76712	-0.994721	-6.04881	-4.38383	6.74133	-0.650292	-2.98082
204									4.21101	-8.03318	8.3598	-0.96093					9.8824	5.13206	5.68108	0.90336	3.60086	-8.89437	9.38852	-0.947367					11.0312	4.86581	6.08935						-1.3066	-5.09739	6.69144	-0.761778	-1.81406	-8.21657	8.3159	-0.988056	-6.40584	-4.76753	6.8286	-0.698171	-2.15565
204.2									4.64722	-8.18657	8.40138	-0.974432					10.2656	5.49648	5.92009	0.928445	3.51	-8.56674	9.06492	-0.945043					10.8887	5.15444	5.85497						-1.37445	-5.2688	6.76968	-0.778294	-1.74222	-7.53388	7.60552	-0.990581	-6.33103	-4.45507	6.93246	-0.642639	-3.31609
204.4									4.37474	-8.12668	8.45197	-0.961514					9.60741	5.16242	5.63216	0.916598	3.72251	-9.00124	9.54744	-0.942791					11.2836	5.37014	5.9843						-1.0267	-5.27244	6.55142	-0.804778	-1.30468	-7.69868	7.70644	-0.998993	-7.3361	-3.9745	6.89766	-0.576209	-3.1878
204.6									4.824	-8.24604	8.42283	-0.979011					9.56463	5.13406	5.7561	0.891934	3.93396	-9.23744	9.59422	-0.962813					11.3618	5.19957	5.83346						-1.4156	-5.04083	6.45419	-0.781017	-1.52429	-7.76063	7.8312	-0.990989	-6.89994	-4.14532	6.91199	-0.599729	-3.35466
204.8									5.04903	-8.39481	8.5811	-0.978291					9.8017	5.2307	5.67698	0.921388	3.39697	-8.54758	8.75652	-0.976139					11.3826	5.61945	6.25987						-1.4902	-5.53197	6.57379	-0.841519	-1.06153	-8.06375	8.18028	-0.985756	-6.83267	-4.68549	6.93447	-0.675681	-2.75247
205									4.21855	-7.95238	8.14804	-0.975987					9.48537	5.35265	5.81249	0.920888	3.35724	-8.64646	8.86369	-0.975492					11.3055	6.91893	7.28506						-1.30321	-5.59041	6.64341	-0.841497	-1.30592	-8.18516	8.31109	-0.984848	-7.31993	-4.28314	7.26222	-0.589784	-4.0231
205.2									4.70772	-8.30247	8.5316	-0.973144					9.43788	5.82975	6.04129	0.964984	4.12509	-8.49605	8.73229	-0.972946					11.7034	6.66203	6.89375						-1.66006	-5.45142	6.76282	-0.806087	-1.37389	-7.97065	8.29603	-0.960779	-6.56952	-4.61211	7.25465	-0.635745	-2.57219
205.4									4.37524	-8.6227	8.77232	-0.982945					10.0952	5.17281	5.71214	0.905583	3.99399	-8.84306	9.03807	-0.978424					11.4458	5.56711	6.0588						-1.647	-4.85972	6.38238	-0.761428	-1.40933	-8.18676	8.37478	-0.97755	-6.32661	-4.44069	6.90937	-0.642705	-3.48212
205.6									4.32512	-7.95748	8.09191	-0.983387					9.29979	5.10983	5.63231	0.907235	4.238	-8.43964	8.59829	-0.981549					11.2297	6.55773	7.03677						-1.50591	-5.20406	6.54092	-0.795616	-1.47704	-7.77172	8.13484	-0.955362	-6.61831	-4.78505	6.79891	-0.703796	-2.86141
205.8									4.29248	-8.16942	8.34104	-0.979424					9.94171	5.18028	5.69133	0.910205	4.05452	-8.54531	8.63724	-0.989357					11.1779	6.82233	7.37591						-1.46266	-4.87215	6.48214	-0.751627	-1.47023	-8.0382	8.07117	-0.995915	-7.05078	-3.67672	6.99164	-0.525874	-2.92579
206									4.15977	-8.74903	8.81367	-0.992666					9.32727	5.21403	5.65767	0.921586	3.8937	-8.80138	9.03469	-0.974176					10.9605	6.05846	6.56439						-1.46988	-5.68114	6.5441	-0.868131	-1.63017	-8.17244	8.32818	-0.9813	-6.83882	-4.52647	7.0904	-0.638395	-3.28987
206.2									4.56075	-8.33019	8.50321	-0.979652					9.76405	4.84968	5.61094	0.864326	3.55834	-8.66721	8.72115	-0.993815					11.4488	6.30112	6.86318						-1.38619	-5.36636	6.51755	-0.823371	-1.57529	-7.7458	7.85417	-0.986203	-6.81413	-4.65829	6.78383	-0.686676	-3.40726
206.4									4.59346	-8.145	8.22484	-0.990292					9.67957	5.19436	5.79746	0.895971	4.04044	-8.66253	8.79686	-0.98473					11.0988	5.58001	6.18085						-1.01843	-5.63836	6.37352	-0.884653	-1.4211	-7.88003	8.03186	-0.981097	-6.36904	-4.7398	6.82183	-0.694798	-2.62838
206.6									4.46701	-8.27836	8.29406	-0.998107					9.71772	5.39428	5.89043	0.91577	3.86184	-8.58453	8.71422	-0.985118					11.6719	6.49977	6.86316						-1.83583	-5.51022	6.63356	-0.830657	-1.44817	-8.04457	8.17816	-0.983665	-6.08366	-4.67707	6.95791	-0.672195	-2.82485
206.8									4.36433	-8.42026	8.80133	-0.956703					9.57779	5.09058	5.65579	0.900065	4.07454	-8.63975	8.80705	-0.981004					11.5246	6.23621	6.84709						-1.9755	-5.6695	6.55118	-0.865417	-1.37322	-7.79544	7.98404	-0.976379	-5.86811	-4.36517	6.92372	-0.630467	-2.50943
207									4.41558	-8.0795	8.17579	-0.988223					10.0225	5.0781	5.68035	0.893978	4.24751	-8.77485	8.83295	-0.993422					11.4644	6.16569	6.75307						-1.79635	-5.68217	6.58067	-0.863463	-1.42573	-7.69273	7.7517	-0.992392	-5.75529	-4.75932	6.87561	-0.692203	-2.60142
207.2									4.78118	-8.07336	8.26703	-0.976574					9.85065	5.15454	5.69961	0.904366	3.98056	-8.72153	8.91098	-0.97874					11.4855	5.8188	6.58833						-1.52434	-5.42096	6.42366	-0.843905	-1.38846	-7.70626	7.79618	-0.988466	-6.05921	-4.83226	6.99976	-0.690346	-2.76698
207.4									5.02087	-8.07644	8.23636	-0.980584					9.79081	5.24385	5.76642	0.909378	4.00914	-8.71329	8.97836	-0.970477					11.6014	6.55631	6.81106						-1.70067	-5.29291	6.38828	-0.828534	-1.11003	-8.1529	8.30762	-0.981377	-6.3812	-3.44202	7.30098	-0.471446	-2.14209
207.6									4.69276	-8.37281	8.64792	-0.968187					9.25327	5.48812	5.92783	0.925823	4.51962	-8.53531	8.99624	-0.948764					10.8878	6.6133	7.20716						-1.14157	-5.23909	6.13418	-0.854081	-1.81408	-8.18103	8.2361	-0.993313	-6.6019	-3.81916	6.71602	-0.568664	-2.44214
207.8									4.51187	-8.0419	8.31053	-0.967676					9.60422	5.10819	5.56901	0.917253	3.73283	-8.57385	8.81543	-0.972595					10.9483	5.8954	7.06497						-1.51648	-5.0751	6.13074	-0.827812	-1.91386	-8.97864	9.03541	-0.993717	-5.89183	-4.16078	6.7947	-0.612357	-2.20622
208									4.24982	-7.77467	8.16034	-0.952739					9.45433	5.37614	5.7467	0.935518	3.53612	-8.60539	8.83167	-0.974379					12.2494	4.94462	6.28931						-1.34342	-4.17045	5.97559	-0.697915	-1.7599	-8.65096	8.768	-0.986651	-6.5944	-4.17209	7.0915	-0.588323	-2.16102
208.2									4.31135	-8.04421	8.39533	-0.958178					10.1694	5.46668	5.65366	0.966926	3.67761	-8.8258	8.91511	-0.989982					11.7327	5.55235	7.17606						-1.7248	-4.7175	6.03971	-0.78108	-1.90271	-8.62595	8.63805	-0.9986	-5.3381	-4.61974	7.14474	-0.646593	-2.1032
208.4									4.43022	-8.04011	8.4828	-0.947813					10.2356	5.31463	5.68223	0.935307	4.08614	-8.19532	8.44151	-0.970835					11.5599	6.18902	6.62108						-1.82743	-5.16867	6.23045	-0.829582	-1.60925	-8.41607	8.44643	-0.996405	-7.05282	-4.20605	6.70041	-0.627729	-2.10027
208.6									4.22935	-8.16307	8.4745	-0.963251					10.136	5.31335	5.65601	0.939416	3.68897	-8.98994	9.2189	-0.975164					11.2377	6.28287	6.95336						-1.65201	-4.8965	6.2304	-0.785905	-2.0829	-8.62873	8.67476	-0.994694	-5.76048	-4.59327	7.15798	-0.641699	-2.17651
208.8									4.70897	-8.08302	8.48406	-0.952731					10.2544	5.00648	5.71496	0.876031	4.05836	-8.4184	8.57206	-0.982075					11.1948	5.99517	6.71385						-1.70432	-5.15878	6.04802	-0.85297	-2.1699	-8.17532	8.27672	-0.987748	-6.38383	-4.52977	7.19769	-0.629337	-2.17984
209									4.121	-8.27684	8.63831	-0.958155					10.1007	5.36503	5.78795	0.926931	3.88078	-9.09328	9.19248	-0.989209					11.2418	5.97182	6.70623						-1.76037	-5.52178	6.60118	-0.836484	-1.93078	-7.8642	8.1659	-0.963053	-6.08164	-3.6645	6.944	-0.527722	-2.17149
209.2									4.37316	-7.96294	8.50216	-0.936579					10.0575	5.37478	5.74549	0.935479	4.08813	-8.5353	8.56216	-0.996863					10.6236	5.29934	5.67249						-1.42635	-5.38463	6.5426	-0.82301	-1.47795	-8.86601	8.91992	-0.993957	-6.36349	-3.98675	6.99429	-0.57	-2.37317
209.4									4.12013	-8.27912	8.71305	-0.950197					10.1162	5.00729	5.54088	0.903701	4.25276	-9.0498	9.07867	-0.99682					11.3901	7.8381	7.98996						-1.28622	-5.72565	6.65253	-0.860672	-1.91514	-8.39997	8.43365	-0.996007	-6.2058	-3.57883	7.01115	-0.510448	-2.41471
209.6									4.14993	-7.85225	8.29731	-0.946361					9.7421	5.01187	5.59895	0.895144	4.19125	-8.94637	8.99617	-0.994464					10.6717	6.2824	6.5821						-1.34614	-5.58182	6.52401	-0.855582	-2.03781	-9.17861	9.18827	-0.998949	-6.36181	-4.04645	6.94195	-0.582899	-2.16075
209.8									4.32995	-8.39155	8.93363	-0.939322					9.99324	5.22958	5.84421	0.894831	4.06588	-9.24924	9.33348	-0.990975					11.2603	7.05655	7.23022						-1.04838	-5.20436	6.62196	-0.785925	-2.52871	-8.29931	8.34505	-0.994519	-6.35655	-4.4475	6.91328	-0.643327	-1.83049
210									4.66905	-8.56128	8.90953	-0.960912					9.99422	5.03772	5.62865	0.895015	3.85113	-9.23801	9.38802	-0.984021					11.324	6.34102	6.81676						-1.38415	-5.39762	6.60899	-0.81671	-2.07997	-8.37129	8.45853	-0.989686	-6.20919	-4.61851	6.90014	-0.669335	-2.08982
210.2									4.37632	-8.09122	8.43727	-0.958986					10.0403	5.04323	5.91488	0.852634	3.96829	-9.12002	9.23153	-0.987921					11.374	6.42976	6.77441						-1.52366	-5.57607	6.59842	-0.845062	-1.34995	-8.57904	8.67048	-0.989454	-5.88618	-4.28064	7.07502	-0.605036	-1.89257
210.4									4.15073	-7.94346	8.62478	-0.921005					9.44924	4.72918	5.61042	0.842928	3.7127	-8.66096	8.80366	-0.98379					11.3436	5.82436	6.61832						-1.15091	-5.01253	6.38546	-0.78499	-1.63078	-8.04511	8.35146	-0.963318	-6.34341	-3.98602	6.6933	-0.595525	-1.75594
210.6									4.40012	-8.07046	8.74888	-0.922456					9.97562	5.07848	5.75088	0.883078	3.8177	-9.26454	9.37653	-0.988055					10.837	5.66229	6.40228						-1.39998	-5.6976	6.60669	-0.862398	-2.34637	-8.61633	8.67326	-0.993437	-6.5916	-3.76134	6.77697	-0.555018	-1.59043
210.8									4.47821	-8.20082	8.83182	-0.928554					9.91432	5.2089	5.7842	0.90054	4.02285	-9.1292	9.18129	-0.994326					11.067	7.6427	7.84598						-1.35402	-5.00185	6.26769	-0.798038	-2.35066	-8.14137	8.24604	-0.987307	-6.25084	-4.3021	6.89178	-0.624237	-1.37809
211									4.52781	-8.44111	8.96315	-0.941757					10.5734	5.1442	5.70541	0.901636	3.9446	-8.86966	9.04012	-0.981144					11.1678	6.39407	6.75429						-1.75655	-5.84584	6.75526	-0.865377	-2.00573	-8.3709	8.50618	-0.984096	-6.06841	-4.25166	6.86412	-0.619404	-1.84523
211.2									4.50133	-8.2584	8.58096	-0.96241					9.94144	5.16667	5.70634	0.905427	3.8802	-8.87007	8.98587	-0.987113					11.2855	6.23926	6.69018						-1.72888	-5.48385	6.5632	-0.835545	-2.07847	-7.88759	7.90928	-0.997257	-6.10975	-3.86656	7.03337	-0.549745	-2.16336
211.4									4.48251	-8.24463	8.59641	-0.959079					10.0182	5.2741	5.85077	0.901438	3.80859	-9.10271	9.41048	-0.967295					11.0007	6.34811	6.98509						-1.5473	-5.80364	6.89807	-0.841343	-2.5799	-6.98968	7.21969	-0.968142	-6.61665	-4.89878	6.92208	-0.707703	-1.77824
211.6									4.18393	-8.01973	8.32404	-0.963442					10.2995	5.35466	5.78314	0.925908	3.8404	-9.01931	9.26067	-0.973937					11.686	6.40688	6.69455						-1.51819	-5.4763	6.38117	-0.858196	-1.45585	-7.40719	7.51504	-0.985649	-6.35871	-4.57569	6.95412	-0.657982	-1.64209
211.8									3.8445	-8.09023	8.56071	-0.945042					10.3146	5.20956	5.72624	0.90977	3.67832	-8.70814	8.89126	-0.979405					10.7419	6.21941	6.72538						-1.80268	-5.64439	6.74974	-0.836238	-1.73389	-8.4098	8.56251	-0.982165	-6.15808	-4.49157	7.05935	-0.636258	-2.40032
212									4.05647	-7.87428	8.38924	-0.938616					9.97288	5.33501	5.93304	0.899204	3.87571	-9.38267	9.62686	-0.974634					11.1975	6.30589	6.66287						-0.994776	-5.27324	6.42328	-0.820958	-1.96832	-8.65176	8.66733	-0.998203	-6.92703	-3.71117	6.93909	-0.534821	-2.45394
212.2									4.39305	-8.24836	8.58388	-0.960912					10.1057	5.38335	5.76665	0.933531	3.60071	-8.991	9.38737	-0.957777					11.1855	5.81699	6.23067						-0.934478	-5.07629	6.3242	-0.802676	-2.64058	-6.69722	6.86532	-0.975514	-6.31483	-4.32965	7.01455	-0.617239	-1.92386
212.4									4.23737	-8.50118	8.81625	-0.964262					9.27694	5.32686	5.68736	0.936614	3.74987	-8.61096	8.76775	-0.982117					11.1132	5.75209	6.25672						-1.41888	-5.25794	6.6391	-0.791965	-3.11335	-7.43565	7.59718	-0.978738	-6.57539	-4.52065	7.13027	-0.634008	-2.18152
212.6									4.45551	-8.99425	9.17318	-0.980494					9.73232	5.2273	5.7112	0.915272	4.27371	-9.24109	9.49799	-0.972952					12.462	7.0815	7.37375						-1.36942	-5.33733	6.5274	-0.817681	-1.96433	-8.31053	8.40595	-0.988648	-7.1611	-3.77122	7.07756	-0.532842	-2.13412
212.8									4.68923	-8.65491	8.89928	-0.972541					10.1153	5.55937	5.85841	0.948954	3.89924	-9.13963	9.37776	-0.974607					11.3263	6.1033	6.55604						-1.51632	-4.60842	6.24578	-0.737846	-1.91086	-8.31841	8.5461	-0.973358	-6.05315	-4.31104	7.04548	-0.611887	-2.12783
213									4.54815	-8.19938	8.52281	-0.962052					10.1073	5.31853	5.68998	0.934719	4.54215	-8.95656	9.1665	-0.977097					10.8727	6.18495	6.75514						-1.55947	-4.85293	6.40178	-0.75806	-2.04645	-7.98979	8.15268	-0.98002	-5.35701	-4.94595	7.18466	-0.688404	-2.24506
213.2									4.67019	-8.47691	8.70876	-0.973377					10.4352	5.64573	6.15801	0.916812	3.99071	-8.87482	9.12734	-0.972334					11.5429	6.64122	6.89361						-1.85986	-5.1829	6.47354	-0.800628	-1.88579	-7.93756	8.32266	-0.953728	-6.64077	-3.50197	6.95018	-0.503867	-2.05111
213.4									4.59035	-8.35503	8.6282	-0.968339					10.456	5.54247	5.97138	0.928174	4.27094	-8.62426	8.68498	-0.993008					11.5629	6.96756	7.44014						-1.32081	-5.06228	5.92368	-0.854584	-2.58571	-9.20107	9.25864	-0.993782	-5.54629	-3.75154	7.15816	-0.524093	-2.08758
213.6									4.38935	-7.97919	8.33641	-0.957149					10.5277	5.16697	5.67602	0.910314	3.71868	-8.82964	9.03255	-0.977536					11.6319	6.27341	7.06067						-1.19862	-5.24781	6.19225	-0.84748	-1.91936	-7.96336	8.10924	-0.982011	-6.40964	-3.87822	6.88777	-0.563059	-1.99017
213.8									4.28468	-7.91324	8.32612	-0.950412					9.90098	5.52411	5.9394	0.930079	4.23415	-9.15382	9.35881	-0.978097					11.8256	5.40136	6.19159						-1.58386	-5.24204	6.04679	-0.866913	-2.48183	-8.76436	8.78389	-0.997777	-6.63971	-4.19645	6.92722	-0.605791	-1.75345
214									4.68231	-8.02141	8.45246	-0.949003					10.902	5.2721	5.63944	0.934862	3.68174	-8.84255	9.08843	-0.972946					11.0751	5.09338	5.62314						-0.764473	-5.15619	6.02246	-0.85616	-1.9178	-7.87785	7.91036	-0.99589	-5.74647	-4.76298	6.6856	-0.712424	-1.68701
214.2									4.72158	-8.44187	8.91091	-0.947363					10.2387	5.57695	5.91216	0.943301	3.93379	-8.52034	8.74989	-0.973766					11.4213	4.88476	5.73533						-0.811005	-5.13833	6.22848	-0.824973	-1.87158	-9.14651	9.18029	-0.99632	-6.41296	-4.35735	6.98022	-0.624243	-1.92567
214.4									4.48979	-8.07439	8.49449	-0.950544					10.7268	5.47109	5.7694	0.948294	3.86606	-8.79226	8.99185	-0.977804					10.9038	5.5122	6.36814						-0.924093	-5.0519	6.2524	-0.807994	-2.09715	-7.4961	7.60632	-0.985509	-5.89611	-3.50881	6.85293	-0.512017	-1.97974
214.6									3.95417	-7.97203	8.16924	-0.97586					10.4976	5.40618	5.80636	0.93108	3.55207	-8.68626	8.89316	-0.976734					11.0978	5.90013	7.08259						-2.0488	-5.41901	6.37288	-0.850323	-1.95786	-8.31351	8.35679	-0.994821	-6.22321	-4.04274	6.82806	-0.592077	-1.64556
214.8									4.40017	-8.40939	8.60749	-0.976985					10.3453	5.45859	5.83806	0.935	3.92728	-8.6475	8.92395	-0.969021					12.2308	6.36229	7.01254						-1.4974	-5.53431	6.36652	-0.869284	-2.19902	-8.32691	8.40326	-0.990915	-5.32531	-3.81179	6.99199	-0.545165	-1.69277
215									4.6505	-7.99832	8.17394	-0.978515					10.6089	5.48497	5.85329	0.937075	4.17536	-8.79984	8.98383	-0.979519					11.8762	6.79698	8.05496						-1.0612	-5.25337	6.35648	-0.826459	-2.31374	-6.87138	7.37196	-0.932097	-6.35752	-3.64023	6.8844	-0.528765	-1.82109
215.2									4.51116	-8.5033	8.76792	-0.969819					10.4647	5.22093	5.78021	0.903242	3.87443	-8.95301	9.07909	-0.986113					11.4018	6.41817	7.70757						-1.70261	-5.2757	6.70642	-0.786664	-2.94247	-7.40208	7.5404	-0.981656	-5.7479	-4.01327	6.97151	-0.575668	-2.33732
215.4									4.42838	-8.61628	8.90858	-0.967188					10.5648	5.44701	5.75679	0.946189	3.6673	-8.79415	8.91676	-0.98625					10.5787	6.57002	7.476						-1.431	-5.12852	6.06857	-0.845096	-2.8677	-7.49439	7.83915	-0.95602	-5.71939	-4.25677	6.89688	-0.617203	-2.17313
215.6									4.44329	-8.34065	8.85152	-0.942284					10.5784	5.21387	5.77853	0.902283	4.54002	-8.63182	8.91581	-0.968147					10.7851	6.96957	7.98035						-0.861098	-5.55093	6.35787	-0.873081	-2.82888	-7.55518	7.95974	-0.949175	-5.78177	-4.30103	6.88543	-0.624656	-2.26654
215.8									4.1084	-8.22542	8.51615	-0.965862					9.69486	5.2147	5.72253	0.911259	4.32145	-8.68845	8.89739	-0.976517					10.5009	6.29458	7.51889						-1.47973	-5.41832	6.19903	-0.874059	-2.50518	-7.34036	7.78982	-0.942302	-5.60359	-3.65184	6.91005	-0.528483	-2.28767
216									4.1418	-8.36672	8.75593	-0.95555					9.91294	5.61956	6.02648	0.932479	3.72275	-8.75144	8.95777	-0.976966					10.2872	5.64745	7.12929						-1.93664	-5.62892	6.75449	-0.833359	-2.04878	-7.46877	7.9271	-0.942181	-6.15621	-3.51793	6.9236	-0.508107	-2.32678
216.2									4.23508	-7.89784	8.11519	-0.973217					10.0022	5.63429	5.93525	0.949293	3.4867	-9.19528	9.32605	-0.985977					10.7611	5.95557	7.04326						-0.974389	-5.15978	6.22302	-0.829143	-1.62567	-6.62295	7.29803	-0.907499	-5.89627	-4.218	6.9747	-0.604758	-2.55773
216.4									4.67466	-8.15622	8.32717	-0.979471					10.212	5.33842	5.68886	0.938399	3.7992	-8.86819	8.99681	-0.985704					11.2611	6.62472	7.40481						-0.720637	-5.2639	6.39585	-0.823019	-2.41153	-7.59043	7.89346	-0.96161	-5.87127	-3.73902	6.98157	-0.535555	-1.94122
216.6									4.04848	-8.23848	8.4125	-0.979314					10.167	5.43484	5.81885	0.934005	3.60026	-9.35941	9.60916	-0.974009					11.1537	6.19703	7.15828						-1.00771	-5.56181	6.52491	-0.852396	-2.41252	-6.79308	7.105	-0.956099	-5.55607	-4.2498	7.05504	-0.602377	-2.62197
216.8									4.52638	-8.34662	8.57672	-0.973172					10.0061	5.44739	5.87252	0.927608	3.52994	-9.05953	9.16213	-0.988802					11.2134	6.50127	7.40047						-1.28496	-5.63264	6.54519	-0.860577	-1.97219	-6.85976	7.14207	-0.960471	-6.01341	-4.28127	7.08383	-0.604372	-2.31113
217									4.13133	-8.04268	8.19513	-0.981398					10.2694	5.49672	5.84115	0.941033	3.70234	-8.93458	8.95196	-0.998059					11.2046	6.78221	7.64334						-1.10988	-4.9449	6.06229	-0.815683	-2.11994	-7.19589	7.5213	-0.956735	-5.9223	-4.05592	6.83261	-0.593613	-2.24176
217.2									4.13803	-8.22342	8.36454	-0.983128					10.5948	5.54355	5.86428	0.945309	3.51528	-9.3061	9.4914	-0.980476					11.6336	7.16208	8.1853						-1.38196	-5.40172	6.12204	-0.882341	-2.15634	-6.9155	7.13009	-0.969904	-6.00251	-4.15523	7.18742	-0.578126	-2.18033
217.4									4.27875	-7.99248	8.29747	-0.963243					10.1777	5.57084	5.92745	0.939836	4.25307	-9.02306	9.18272	-0.982613					11.4611	7.10148	8.20137						-1.82328	-5.32027	6.37375	-0.834716	-1.81159	-7.60161	8.1618	-0.931365	-5.61012	-3.86002	6.9769	-0.553257	-1.77669
217.6									4.25631	-8.28159	8.52233	-0.971752					10.2211	5.2154	5.70501	0.914179	3.60619	-8.77642	8.85722	-0.990878					11.1702	5.69492	7.50303						-1.509	-5.32976	6.21384	-0.857725	-2.27074	-6.62988	7.45755	-0.889016	-5.48179	-3.69381	6.74159	-0.547914	-2.05553
217.8									4.03741	-8.15986	8.69641	-0.938303					10.3901	5.66646	5.92057	0.957081	3.36008	-8.61705	8.87443	-0.970997					11.1604	6.80226	7.74001						-1.62512	-5.54068	6.37609	-0.868978	-2.02406	-7.01115	7.53085	-0.930991	-5.95653	-3.74988	7.07101	-0.530317	-2.29652
218									4.05612	-7.99653	8.4165	-0.950102					10.5042	5.15802	5.57988	0.924396	3.55676	-9.47409	9.63165	-0.983642					11.5632	7.13782	7.66792						-0.897099	-5.04565	5.79785	-0.870263	-2.00891	-6.97775	7.92464	-0.880514	-5.46851	-3.91515	7.31646	-0.535115	-2.2882
218.2									3.9169	-8.21985	8.72619	-0.941975					10.4561	5.45408	5.77482	0.944459	4.36479	-8.57497	8.77544	-0.977155					11.041	6.79093	7.4745						-1.16375	-5.23398	5.96846	-0.876941	-2.5986	-6.93996	7.87601	-0.881152	-6.0597	-3.59912	6.90298	-0.521386	-2.37055
218.4									3.91024	-8.21503	8.77569	-0.936112					10.2971	5.9188	6.25939	0.945586	4.15574	-8.35641	8.4503	-0.988889					11.4486	7.42678	8.02022						-1.57658	-5.46491	6.44021	-0.848561	-2.83973	-7.4534	8.0574	-0.925037	-5.61723	-3.68931	7.03657	-0.524306	-2.33631
218.6									3.73884	-8.17711	8.65759	-0.944502					10.8659	5.52617	5.94742	0.929171	3.05628	-8.67524	8.74677	-0.991822					11.5757	6.5401	7.74864						-1.22752	-5.36601	6.31589	-0.849604	-1.96811	-7.13663	8.19098	-0.871279	-6.07946	-3.83858	6.96407	-0.551198	-2.61701
218.8									4.11187	-8.50406	8.78598	-0.967912					9.99533	5.42484	5.68123	0.954872	3.63139	-9.13174	9.32684	-0.979081					11.0285	6.32595	7.27393						-1.35807	-5.32102	6.5014	-0.818442	-2.48215	-7.224	7.9327	-0.91066	-6.31287	-3.69053	6.97626	-0.529013	-2.4582
219									3.85018	-8.43632	8.69282	-0.970492					9.91577	5.77898	6.07299	0.951588	3.7617	-8.68848	8.84812	-0.981957					11.5372	6.1307	6.64502						-1.47389	-5.28291	6.32294	-0.835514	-2.91627	-7.16157	7.55042	-0.9485	-6.15001	-3.63465	6.60421	-0.550353	-1.93197
219.2									3.79279	-8.26002	8.60281	-0.960153					10.4944	5.30911	5.57009	0.953146	4.05942	-8.76147	8.87728	-0.986954					11.2071	6.64374	7.46421						-1.36232	-5.39578	6.44147	-0.837663	-2.51513	-7.49633	7.7867	-0.96271	-6.06811	-3.45864	6.993	-0.494585	-1.78975
219.4									3.80385	-8.35084	8.65687	-0.964648					10.0603	5.43794	5.7888	0.93939	3.90606	-9.00353	9.12567	-0.986616					11.0711	5.92517	7.0074						-0.965961	-4.33185	5.84245	-0.741444	-2.0283	-7.70199	7.9226	-0.972154	-5.76043	-3.41524	6.89085	-0.495619	-2.21133
219.6									3.62771	-8.48961	8.77094	-0.967924					10.2506	5.75751	6.00213	0.959244	3.91873	-8.86254	9.08573	-0.975435					11.2893	5.92847	7.07612						-1.14424	-5.2974	6.58141	-0.804904	-2.38456	-7.43596	7.75843	-0.958436	-6.26619	-4.01634	6.71983	-0.597685	-2.52429
219.8									3.70527	-8.45443	8.8965	-0.95031					9.67112	5.54874	5.83796	0.950459	4.0916	-8.80358	8.99704	-0.978497					11.314	6.50413	7.54443						-1.86073	-5.25002	6.50538	-0.807026	-2.25182	-7.52731	7.62201	-0.987574	-5.93246	-3.65091	6.91843	-0.527708	-2.49328
220									3.52886	-8.46123	8.73866	-0.968252					10.3554	5.40558	5.74272	0.941294	3.29904	-8.7372	8.85642	-0.986539					11.4204	6.95057	7.84427						-1.41622	-5.13337	6.45517	-0.795235	-2.3688	-7.3202	7.52264	-0.97309	-5.7775	-3.69407	6.91928	-0.533881	-2.65118
220.2									3.29237	-8.38808	8.6998	-0.96417					10.6998	5.8593	6.09558	0.961238	4.19529	-8.83201	9.03842	-0.977162					11.0848	5.87545	6.82025						-1.37087	-4.99788	6.61485	-0.755555	-1.76745	-6.81114	7.2505	-0.939402	-5.36903	-3.85254	6.86282	-0.561364	-2.83718
220.4									4.02437	-8.24278	8.61353	-0.956957					10.5332	5.64715	6.00179	0.940911	3.58068	-8.38101	8.55957	-0.979139					11.0879	5.45252	6.67745						-1.65139	-5.27656	6.77813	-0.778468	-2.37608	-7.23848	7.43329	-0.973792	-5.39511	-4.23736	6.956	-0.609166	-3.08812
220.6									3.18583	-8.54306	8.91823	-0.957933					9.63551	5.6539	5.75959	0.981651	3.72706	-9.01816	9.11905	-0.988936					11.4314	5.69863	6.30804						-1.62176	-5.53054	6.81945	-0.810996	-2.97109	-7.44643	7.64146	-0.974478	-5.72031	-4.4874	7.28643	-0.615857	-2.44746
220.8									3.40986	-8.0824	8.57486	-0.94257					9.8519	5.55337	5.73617	0.968131	3.85534	-9.27222	9.42907	-0.983365					12.1702	6.12757	6.69632						-1.62344	-5.43559	6.50201	-0.835986	-2.76253	-6.85749	7.01229	-0.977924	-5.53086	-3.46015	6.88141	-0.502827	-2.83332
221									3.59115	-8.19119	8.53798	-0.959383					10.2318	5.55572	5.80455	0.957131	3.82728	-8.46071	8.76351	-0.965448					11.4576	5.81556	6.5656						-1.17063	-5.26614	6.60429	-0.797381	-2.93187	-7.2006	7.3692	-0.977121	-5.95937	-4.13759	6.68991	-0.618482	-3.04119
221.2									3.24216	-8.17028	8.74322	-0.934471					10.0943	5.75759	5.97988	0.962828	3.57104	-8.54271	8.83061	-0.967397					11.5491	5.43353	6.29684						-1.72824	-5.51703	6.55382	-0.841804	-2.70155	-7.48582	7.58769	-0.986575	-5.55128	-4.29025	7.16749	-0.598572	-2.89413
221.4									3.16969	-8.16129	8.66624	-0.941733					10.157	5.29186	5.74015	0.921903	3.9688	-8.62765	9.01554	-0.956975					11.9483	6.83385	7.32278						-1.47932	-5.30884	6.46753	-0.820845	-1.71633	-7.45491	7.59138	-0.982023	-5.27213	-4.82498	7.59702	-0.635115	-2.72939
221.6									3.64073	-8.13301	8.61839	-0.94368					10.0439	5.68878	5.90176	0.963912	3.7441	-8.57356	8.81178	-0.972966					11.3454	6.22342	6.31506						-1.42686	-5.63936	6.63401	-0.850068	-2.50203	-7.47873	7.70257	-0.970939	-5.35289	-3.9367	7.05642	-0.557889	-2.69893
221.8									3.97425	-8.07366	8.57121	-0.941951					10.6616	5.67605	5.92022	0.958757	4.0196	-8.47243	8.85882	-0.956384					11.6348	6.99038	7.40415						-1.34422	-5.7888	6.72846	-0.860346	-2.62878	-7.51602	7.75448	-0.969249	-5.08989	-5.25788	7.34159	-0.716177	-2.04033
222									3.92688	-7.99309	8.4414	-0.946892					10.4773	5.56344	5.72999	0.970933	4.24397	-8.79478	8.99872	-0.977337					11.3211	5.92935	6.22691						-1.99214	-5.56749	6.63192	-0.839499	-2.57283	-7.23918	7.42231	-0.975327	-5.25219	-4.51803	6.90002	-0.654785	-1.90507
222.2									3.77854	-7.97821	8.35366	-0.955056					10.7723	5.56141	5.76841	0.964115	4.02603	-8.83194	9.17764	-0.962332					11.7261	6.79378	7.46885						-1.14856	-4.98054	5.86166	-0.84968	-2.90131	-7.43177	7.66677	-0.969348	-5.69562	-4.54417	6.75048	-0.673162	-1.76562
222.4									4.03342	-8.39878	8.82016	-0.952225					10.5631	5.57902	5.82897	0.957119	4.32796	-8.93419	9.16359	-0.974966					11.9037	6.29537	6.67497						-1.36164	-5.84446	6.53844	-0.893861	-2.42707	-7.01419	7.24593	-0.968018	-5.67658	-4.44612	6.85142	-0.648934	-2.57472
222.6									4.09944	-8.12909	8.53065	-0.952927					11.215	5.34653	5.61918	0.951478	4.20562	-9.0933	9.21371	-0.986932					11.6971	6.30808	6.56118						-1.39259	-5.78516	6.65013	-0.869931	-3.31114	-7.6447	7.75348	-0.98597	-5.63383	-4.79744	6.7703	-0.708601	-2.50831
222.8									4.09998	-8.05594	8.42305	-0.956415					10.5062	5.74583	5.84246	0.983461	4.06286	-8.80008	8.98532	-0.979384					11.6557	5.73307	6.27372						-1.45153	-5.65613	6.68414	-0.846202	-3.1336	-6.95484	7.12977	-0.975465	-5.66075	-4.54219	6.79679	-0.668284	-2.39702
223									4.28573	-8.41036	8.77848	-0.958065					10.7347	5.49284	5.68337	0.966477	3.96239	-8.99989	9.12791	-0.985975					11.9491	6.69865	7.24821						-1.68895	-5.52196	6.64397	-0.831124	-2.80307	-6.79947	7.17716	-0.947376	-5.66028	-4.9674	6.75778	-0.735064	-1.96846
223.2									3.88646	-8.51448	8.87141	-0.959766					10.095	5.60338	5.94899	0.941904	3.92726	-9.13807	9.32849	-0.979588					11.3743	6.34224	6.54309						-1.73391	-5.86649	6.80237	-0.862418	-2.72564	-7.51833	7.7046	-0.975824	-5.8329	-5.028	6.96982	-0.721397	-2.53117
223.4									4.23726	-8.50129	8.87437	-0.95796					10.3517	5.56658	5.96524	0.933169	3.71692	-9.20388	9.43967	-0.975021					11.6198	6.1246	6.71056						-1.06597	-5.59679	6.65986	-0.840376	-2.20977	-7.14719	7.33944	-0.973805	-5.69499	-4.74118	7.10589	-0.667218	-2.51497
223.6									4.39185	-8.03218	8.43102	-0.952693					10.7038	5.4472	5.80139	0.938947	4.00918	-9.26782	9.42496	-0.983327					11.6978	5.92578	6.31768						-1.53208	-5.46657	6.33664	-0.862692	-2.99208	-7.84032	7.98794	-0.98152	-5.5208	-5.13833	7.59624	-0.676431	-2.18455
223.8									3.73693	-8.30749	8.74633	-0.949826					10.3864	5.40801	5.87473	0.920555	3.87607	-8.93104	9.02093	-0.990035					11.8244	6.46395	7.28322						-1.30785	-5.37328	6.68562	-0.803707	-2.52748	-7.18656	7.41063	-0.969763	-5.4741	-4.43377	7.1657	-0.618748	-2.40058
224									4.1561	-8.34006	8.80736	-0.946943					10.3559	5.59705	5.93704	0.942733	3.59782	-9.10661	9.1811	-0.991886					11.7834	6.88185	7.41408						-1.20472	-5.54473	6.49191	-0.854099	-2.57666	-6.88791	7.11473	-0.968119	-5.3361	-4.14857	7.00014	-0.592641	-2.36025
224.2									3.59914	-8.21002	8.49789	-0.966124					11.6508	6.37579	7.02886	0.907087	3.65723	-9.52581	9.64999	-0.987132					11.3837	7.41821	7.81259						-1.16172	-5.61788	6.86361	-0.818502	-2.21651	-7.27041	7.55327	-0.962551	-5.45749	-4.5201	6.97703	-0.647853	-2.67142
224.4									4.08383	-7.99379	8.59115	-0.930468					10.8582	5.53876	5.84515	0.947582	4.0192	-8.99751	9.14001	-0.98441					12.0739	6.16868	6.37358						-1.06912	-5.4201	6.67543	-0.811948	-2.98751	-7.83129	8.09553	-0.96736	-5.12785	-4.55985	7.0049	-0.650951	-3.44491
224.6									4.54726	-7.90921	8.55341	-0.924685					10.4777	5.568	5.87161	0.948293	4.04364	-9.16509	9.20457	-0.995711					11.7659	6.65955	7.10897						-1.33819	-5.41955	6.53839	-0.828882	-2.2137	-7.26853	7.43645	-0.977419	-5.44895	-4.84357	6.88592	-0.703402	-2.29676
224.8									4.17578	-8.05118	8.35034	-0.964174					10.7873	5.44646	5.75727	0.946013	3.73632	-9.1906	9.28469	-0.989866					11.2366	5.73697	6.4736						-0.911804	-5.05669	6.51338	-0.776354	-3.02478	-7.0779	7.18154	-0.98557	-5.39986	-4.60353	7.11152	-0.647334	-2.29392
225									4.42593	-8.19753	8.82049	-0.929374					10.2895	6.04845	6.3911	0.946386	3.31147	-8.73707	8.86703	-0.985344					11.659	5.89399	6.4428						-1.08021	-5.30638	6.20065	-0.855778	-2.67619	-6.85516	7.1386	-0.960295	-5.51931	-5.13368	6.80378	-0.754535	-2.61317
225.2									4.42526	-8.63846	8.98994	-0.960904					10.2081	5.85354	6.03775	0.969489	3.6959	-8.80199	9.04474	-0.973161					11.8535	5.34782	6.03198						-0.839501	-5.38603	6.37393	-0.84501	-3.61758	-7.68589	7.74086	-0.992899	-4.80993	-4.62288	6.84468	-0.675398	-2.08269
225.4									4.03378	-8.31318	9.10793	-0.91274					10.632	5.5238	5.76724	0.95779	3.85774	-9.1001	9.34849	-0.97343					11.6335	6.43741	7.02956						-1.23318	-5.33026	6.22872	-0.855754	-3.60795	-8.0763	8.16272	-0.989412	-5.1223	-4.94914	6.9421	-0.712917	-2.74931
225.6									4.17111	-8.12584	8.71381	-0.932524					10.6555	5.05269	5.5907	0.903767	3.72462	-8.09718	8.53213	-0.949021					11.1392	5.39696	6.01128						-1.22638	-4.97151	6.35477	-0.782328	-3.55801	-7.76049	7.83753	-0.990171	-5.23613	-4.82928	7.02218	-0.687718	-2.02732
225.8									4.02639	-8.06365	8.74396	-0.922196					10.7497	5.37028	5.64574	0.95121	4.00851	-8.69322	9.12316	-0.952874					11.6407	6.47066	6.63375						-0.875293	-5.06639	6.60293	-0.767294	-2.91481	-7.84846	8.04923	-0.975057	-5.62269	-4.58671	7.01714	-0.653643	-2.49141
226									3.89824	-8.18744	8.80184	-0.930197					10.6325	5.47546	5.89759	0.928424	3.96061	-8.27835	8.97937	-0.92193					11.3195	6.07997	6.67788						-1.44413	-5.23318	6.52629	-0.801861	-2.91747	-7.91647	8.16213	-0.969903	-5.69879	-4.52022	6.95125	-0.650275	-3.02735
226.2									4.26199	-8.48056	8.82341	-0.961143					10.6412	5.45924	5.82527	0.937165	3.9322	-8.91006	9.23126	-0.965205					11.3181	6.21825	7.06255						-1.89144	-5.0018	6.46274	-0.773944	-3.43777	-7.62257	7.73475	-0.985496	-5.54475	-4.43892	7.08572	-0.62646	-2.06737
226.4									4.24194	-8.40209	8.71096	-0.964543					10.2809	5.18376	5.62154	0.922125	3.69181	-9.10643	9.54222	-0.954331					11.9637	6.04514	6.70971						-1.33639	-5.48217	6.43169	-0.852369	-3.49779	-7.87842	7.95497	-0.990377	-5.65312	-4.43615	6.95026	-0.638272	-2.87558
226.6									4.28462	-8.43415	8.69354	-0.970163					10.6139	5.40586	5.6666	0.953986	4.02488	-8.56852	8.97389	-0.954828					12.0889	6.34675	7.02901						-1.35979	-4.83558	5.96229	-0.811027	-3.49597	-8.00902	8.0415	-0.995961	-6.30288	-4.17752	6.77735	-0.616395	-2.59593
226.8									4.03535	-8.45839	8.93277	-0.946894					10.7533	5.41284	5.83581	0.927521	4.36199	-8.87225	9.13361	-0.971385					12.4606	5.43924	6.8337						-1.46783	-4.96863	6.3563	-0.781685	-2.75472	-7.39086	7.57146	-0.976147	-6.22142	-4.05297	6.93917	-0.584072	-3.391
227									4.14499	-8.17607	8.53322	-0.958147					10.7601	5.20488	5.72314	0.909446	4.05095	-8.99735	9.23181	-0.974604					11.2122	5.27623	5.99824						-1.06175	-4.94515	6.45846	-0.765686	-3.2076	-5.35362	6.23669	-0.858407	-5.6462	-4.13353	6.92385	-0.596999	-2.71102
227.2									3.80147	-8.20339	8.57201	-0.956998					10.6524	5.76292	5.97845	0.963949	3.94127	-9.12616	9.35671	-0.97536					11.4682	5.92094	6.45746						-0.848117	-4.15053	5.98552	-0.693428	-2.43002	-6.76114	7.30462	-0.925598	-5.80865	-3.83224	6.80263	-0.563347	-2.68251
227.4									4.33648	-8.13247	8.51477	-0.955101					10.2968	5.61166	5.90474	0.950366	4.02231	-8.74388	9.11656	-0.95912					11.6897	6.07095	6.69473						-1.21297	-4.56513	6.1042	-0.747866	-2.58204	-6.69683	7.04138	-0.951069	-5.30576	-3.82501	7.17779	-0.532896	-3.89285
227.6									4.23023	-8.18999	8.59386	-0.953005					10.3362	5.53272	6.09136	0.90829	3.72861	-8.62681	8.92687	-0.966387					10.7125	4.9589	5.71571						-0.618687	-5.98722	6.93094	-0.863839	-2.45159	-7.08688	7.39353	-0.958525	-5.69493	-3.91772	6.75026	-0.580381	-3.66863
227.8									3.56087	-7.74334	8.03517	-0.963681					9.02275	5.42888	5.89519	0.920899	3.58484	-8.75983	9.00998	-0.972237					11.9332	6.16536	6.63822						-1.10711	-5.1852	6.36094	-0.815163	-1.81396	-6.94531	7.07272	-0.981986	-5.53757	-4.07942	6.8728	-0.593559	-3.81072
228									4.19632	-8.36513	8.58677	-0.974189					10.0926	5.69444	5.7981	0.982123	3.90962	-8.22681	8.46365	-0.972017					10.6599	5.15719	5.78752						-1.21361	-5.16907	6.78277	-0.762088	-2.18484	-7.65623	7.80628	-0.980778	-5.10634	-4.69203	7.1622	-0.65511	-3.08185
228.2									4.15181	-8.13435	8.36317	-0.972639					10.4967	5.33667	5.92769	0.900295	3.71173	-8.55542	8.8588	-0.965754					11.341	4.8503	5.47986						-1.73592	-4.869	6.427	-0.757586	-2.98001	-7.32644	7.55766	-0.969405	-5.55997	-3.87074	6.8211	-0.567465	-2.69509
228.4									3.9076	-8.20119	8.50332	-0.964469					9.76544	5.56251	6.03796	0.921257	3.93873	-8.74405	8.97471	-0.974299					11.0372	5.95934	6.72671						-1.61602	-4.98586	6.30252	-0.79109	-2.93928	-7.83975	7.99787	-0.980231	-6.00899	-3.48678	6.74563	-0.516895	-2.72603
228.6									3.75542	-8.41087	8.84102	-0.951346					10.2195	5.38455	5.9899	0.898939	3.80784	-9.00774	9.47324	-0.950862					11.0505	5.04469	6.11564						-1.34704	-5.02827	6.43038	-0.781956	-2.32471	-7.2618	7.49175	-0.969307	-5.81008	-4.04472	7.04599	-0.574046	-2.37193
228.8									3.84248	-8.53447	8.88121	-0.960958					10.3332	5.62291	6.15663	0.91331	3.87752	-8.37243	8.75376	-0.956439					11.3334	5.39444	5.78741						-1.95381	-4.8118	6.52708	-0.737205	-1.87237	-7.28737	7.42593	-0.981342	-6.01177	-4.06753	6.82067	-0.596353	-2.70577
229									3.76641	-8.49281	8.80157	-0.96492					9.70748	5.31165	5.78857	0.91761	3.83346	-8.3758	8.80131	-0.951654					11.785	5.76717	6.38428						-1.77752	-4.93219	6.65089	-0.741584	-1.53194	-7.48919	7.52976	-0.994612	-5.66951	-4.18179	6.96171	-0.600685	-2.45955
229.2									4.05877	-8.32384	8.6672	-0.960384					9.98309	5.5995	5.92787	0.944605	4.032	-8.54462	9.06508	-0.942587					10.9587	5.20904	5.64505						-1.85014	-4.87569	6.61443	-0.737129	-1.83449	-7.56617	7.59367	-0.996379	-5.58566	-3.63992	7.09388	-0.513107	-2.39669
229.4									3.85014	-8.51215	8.93316	-0.952871					10.0329	5.55449	5.86843	0.946503	3.79924	-8.43725	8.97395	-0.940194					11.3607	5.49651	6.08697						-2.54778	-4.37113	5.95455	-0.734082	-1.75082	-7.41837	7.53959	-0.983921	-5.82073	-3.90592	7.10782	-0.549524	-2.37694
229.6									3.97314	-7.99659	8.37926	-0.954332					10.2831	5.26776	5.79593	0.908872	3.88542	-8.50936	8.85103	-0.961397					11.8339	5.57918	6.09758						-1.45925	-5.21471	6.73351	-0.774441	-1.80311	-7.29178	7.61902	-0.957051	-5.69351	-3.16141	6.83001	-0.46287	-2.95137
229.8									4.34582	-8.46937	8.81918	-0.960336					10.4008	5.55104	5.91256	0.938856	3.98546	-9.04135	9.5529	-0.946451					11.2889	5.11744	5.54858						-1.76081	-5.45692	6.41666	-0.85043	-2.13494	-7.12219	7.22745	-0.985437	-5.64397	-3.15842	7.23587	-0.436495	-2.5312
230									3.90411	-8.33864	8.69877	-0.958601					10.5077	5.34999	5.80772	0.921186	4.00274	-8.81187	9.15232	-0.962802					11.4262	5.81823	6.46182						-1.2769	-4.83115	6.22758	-0.775768	-2.02924	-7.52242	7.846	-0.958758	-5.75223	-3.90281	6.92954	-0.563212	-2.63638
230.2									3.89574	-8.75376	8.90847	-0.982633					10.1196	5.77191	6.29526	0.916866	3.68747	-8.80388	9.38808	-0.937772					11.0758	5.64533	6.3572						-1.13282	-5.50967	6.60813	-0.833772	-2.08233	-7.17418	7.53366	-0.952283	-5.86624	-3.41641	6.81323	-0.501438	-1.98543
230.4									3.8813	-8.19939	8.46887	-0.96818					10.4692	5.60231	5.84562	0.958379	3.75578	-8.55221	8.96105	-0.954376					11.3355	5.68936	6.24803						-0.781725	-4.76176	6.46448	-0.736604	-1.95914	-7.29783	7.56014	-0.965304	-5.94039	-3.18899	6.94743	-0.459017	-2.36509
230.6									3.99189	-8.58344	8.89023	-0.965492					10.3958	5.65779	5.80534	0.974584	3.57133	-8.77608	9.1403	-0.960153					10.9352	5.58685	5.96712						-1.15268	-5.09023	6.64795	-0.765685	-2.34413	-5.19522	6.13331	-0.84705	-6.04883	-3.56628	6.75626	-0.527849	-2.40795
230.8									3.88421	-8.15846	8.54106	-0.955205					10.4015	5.8363	6.11834	0.953902	3.68961	-8.74124	9.0655	-0.964231					11.1041	5.11615	5.74624						-0.718697	-4.70517	6.3858	-0.736817	-2.61742	-6.18214	6.81737	-0.906821	-5.61743	-3.73738	7.23635	-0.516474	-2.69161
231									4.26604	-8.24849	8.70614	-0.947434					10.6887	5.2759	5.67297	0.930006	3.93403	-8.58518	8.88387	-0.966379					11.04	5.0187	5.63576						-1.07754	-3.83113	5.90236	-0.649085	-2.82667	-4.1804	5.01611	-0.833395	-6.02161	-3.97945	6.66332	-0.597217	-2.65833
231.2									4.04867	-8.4874	8.86905	-0.956968					10.2241	6.03631	6.27482	0.961989	3.47691	-8.67225	8.95571	-0.968349					11.2498	5.54339	6.01877						-1.06432	-5.16097	6.45378	-0.799682	-2.31491	-4.02766	4.91784	-0.818988	-5.74082	-3.99996	7.03293	-0.568747	-1.99193
231.4									3.6232	-7.73818	8.279	-0.934676					10.957	5.90942	6.0124	0.982872	3.61088	-8.66953	8.88785	-0.975437					11.2104	6.79738	7.09526						-0.541901	-5.08228	6.43419	-0.789886	-2.24044	-4.23181	5.11875	-0.826727	-5.91855	-4.07032	6.85485	-0.593787	-2.30611
231.6									4.17073	-8.52421	9.01025	-0.946057					10.6387	5.10047	5.63967	0.904392	3.37709	-8.53765	8.75005	-0.975725					11.8365	6.02115	6.77904						-1.24097	-5.36934	6.26375	-0.857209	-2.48149	-5.05195	5.48225	-0.921511	-5.5928	-4.01554	6.867	-0.58476	-1.85223
231.8									3.43335	-7.99053	8.55952	-0.933525					10.7502	5.36656	5.80846	0.923921	3.52772	-8.90066	9.18385	-0.969164					11.7533	6.72179	7.22094						-0.889116	-5.26017	6.46094	-0.81415	-2.07464	-4.41417	5.28907	-0.834582	-5.85566	-3.40214	6.92768	-0.491094	-2.11527
232									3.79337	-8.49863	8.92206	-0.952541					10.8885	5.18192	5.71192	0.907211	3.4456	-8.34617	8.51536	-0.980132					11.7395	6.36154	6.85151						-1.04351	-4.80827	6.22368	-0.772577	-2.83039	-4.43737	5.15244	-0.861217	-6.56781	-4.57071	6.98947	-0.653942	-2.82727
232.2									3.38168	-8.03592	8.34424	-0.96305					10.8469	4.97062	5.5801	0.890777	3.56468	-8.65423	9.04088	-0.957234					11.6798	5.97616	6.75501						-1.40254	-4.63279	6.56201	-0.706002	-1.34825	-6.24126	6.56263	-0.951031	-5.94389	-3.49265	6.80456	-0.513281	-2.62693
232.4									4.0079	-8.00424	8.70331	-0.919677					9.9548	5.14918	5.71974	0.900247	3.44702	-8.6931	8.94901	-0.971404					11.4521	5.74745	6.84399						-1.43137	-5.53256	6.74852	-0.819818	-2.31984	-4.83303	5.54156	-0.872143	-5.59132	-2.80223	7.2235	-0.387933	-2.26873
232.6									3.94692	-8.01742	8.5409	-0.938709					10.877	5.5022	5.77716	0.952404	3.80923	-8.80609	8.93616	-0.985445					12.2774	5.95307	6.92305						-1.0341	-4.97221	6.37253	-0.780257	-2.30242	-4.25096	5.04587	-0.842462	-6.53634	-3.82863	6.82329	-0.561112	-2.36809
232.8									3.55888	-8.52333	9.0538	-0.941409					10.5027	5.54216	5.77207	0.960168	3.99083	-8.70896	8.83634	-0.985585					11.0209	5.43002	6.39562						-1.56934	-5.02333	6.3531	-0.790691	-2.65838	-4.65175	5.31258	-0.87561	-5.90245	-3.96225	6.95151	-0.569983	-2.82045
233									3.71901	-7.84256	8.19683	-0.95678					11.0516	5.59563	6.00697	0.931524	3.88666	-8.7303	8.93873	-0.976683					11.3521	5.82723	6.62078						-1.36512	-5.09602	6.72534	-0.757735	-2.38494	-4.36395	5.01033	-0.870991	-5.89444	-3.61734	6.95545	-0.520073	-2.43277
233.2									3.96551	-7.82816	8.20311	-0.954292					10.7397	5.6653	6.03201	0.939206	3.80505	-8.72004	9.04935	-0.96361					10.9951	5.64136	6.28892						-1.29245	-4.85085	6.34641	-0.764346	-1.94216	-4.67479	5.3811	-0.868742	-5.52957	-3.24344	6.96868	-0.465432	-2.28294
233.4									3.48402	-8.40262	8.79698	-0.955172					10.6944	5.52203	5.86156	0.942075	3.64165	-8.59473	8.94554	-0.960783					11.3202	6.45152	6.53317						-1.1756	-4.89699	6.24136	-0.784603	-2.04505	-4.50783	5.30443	-0.849824	-5.78303	-4.0829	6.78486	-0.601767	-2.73975
233.6									3.70451	-8.22268	8.559	-0.960705					10.5719	5.36877	5.93578	0.904474	3.64038	-8.61784	8.82407	-0.976629					11.6369	6.77036	6.84393						-1.80323	-5.51583	6.53217	-0.84441	-2.68195	-4.96916	5.56827	-0.892406	-5.83868	-3.99476	6.95471	-0.574396	-2.54812
233.8									3.70472	-8.25334	8.70465	-0.948154					10.1788	5.56641	5.88909	0.945208	3.89787	-8.89797	9.06443	-0.981636					10.9389	7.17792	7.32023						-0.992528	-4.70985	6.2324	-0.755704	-2.79235	-4.34077	4.7798	-0.908148	-6.42345	-3.71723	6.87718	-0.540517	-3.25693
234									3.92546	-8.29377	8.64793	-0.959047					10.119	5.48573	5.83253	0.940541	3.22219	-8.74931	8.8378	-0.989987					11.6556	7.14652	7.72246						-0.681719	-4.59776	6.37786	-0.720894	-2.44249	-5.32189	6.04086	-0.880982	-5.90739	-2.92538	7.12658	-0.410489	-2.65251
234.2									3.96332	-8.33338	8.64878	-0.963532					9.60161	5.46562	5.71629	0.956147	3.82922	-8.60726	8.71587	-0.987539					11.6139	6.3874	6.95193						-0.615582	-5.01719	6.49673	-0.772264	-2.3911	-6.49008	6.72444	-0.965148	-6.23703	-3.01443	6.89177	-0.437395	-3.2994
234.4									3.97645	-8.08605	8.52811	-0.948165					10.1688	5.48478	5.84235	0.938797	4.22439	-8.86369	9.03298	-0.981259					11.3203	7.19593	7.61599						-0.463843	-5.48506	6.89199	-0.79586	-2.4398	-6.51336	6.79033	-0.959211	-5.9085	-3.1507	6.81119	-0.462577	-3.07581
234.6									3.8799	-8.00504	8.65743	-0.924644					10.3474	5.60101	5.92907	0.944669	4.06608	-8.70311	8.87005	-0.98118					11.5359	6.61618	7.23571						-0.979336	-3.78991	6.04546	-0.626901	-2.55476	-6.33366	6.70168	-0.945085	-6.04251	-2.73385	6.88892	-0.396847	-3.41536
234.8									4.1311	-8.17409	8.59172	-0.951392					9.85568	5.59246	5.82762	0.959647	3.91743	-9.00847	9.22764	-0.976248					11.7008	5.66669	6.41585						-1.84713	-5.27509	6.40556	-0.823518	-2.64662	-7.38665	7.45191	-0.991242	-6.21465	-3.73591	6.80905	-0.548669	-3.02748
235									3.88011	-7.92861	8.40108	-0.94376					9.79181	5.61214	5.87271	0.95563	3.71087	-8.66529	8.88237	-0.975561					11.5761	5.80882	5.98587						-0.758969	-4.63396	6.47047	-0.716171	-2.93744	-7.3151	7.39237	-0.989548	-5.48513	-2.93398	6.89259	-0.425672	-2.66167
235.2									3.70547	-8.01733	8.25672	-0.971007					10.167	5.64993	5.87833	0.961144	4.09226	-8.88679	9.08573	-0.978104					11.7957	6.1656	6.60681						-1.05869	-5.2244	6.62543	-0.788538	-1.96986	-7.16629	7.3779	-0.97132	-6.04602	-3.79626	6.92358	-0.548309	-3.28329
235.4									3.95574	-7.88967	8.34309	-0.945653					10.9765	5.29229	5.64112	0.938163	3.90252	-8.68474	8.80804	-0.986001					11.4746	7.25313	7.77012						-1.10716	-4.66864	6.15297	-0.758763	-1.80323	-7.71555	7.93007	-0.972949	-5.94913	-3.89339	7.00268	-0.555986	-3.19889
235.6									3.99725	-8.18086	8.57933	-0.953555					10.4907	5.42333	5.78239	0.937905	3.70317	-9.24853	9.53098	-0.970364					11.5601	6.66814	7.15908						-2.18667	-5.27638	6.81318	-0.774436	-1.63364	-7.14459	7.30168	-0.978485	-5.63434	-3.50452	6.83907	-0.512426	-3.20922
235.8									3.74763	-8.12349	8.88737	-0.914049					10.6112	5.4705	5.91276	0.925202	4.18086	-8.6379	8.89747	-0.970827					11.9703	7.30752	7.97401						-1.24866	-5.38583	6.78678	-0.793576	-1.58799	-6.81141	7.11024	-0.957973	-5.76303	-4.07213	6.88842	-0.591157	-2.16944
236									3.67782	-7.82219	8.47992	-0.922437					10.1716	5.86401	6.13319	0.956111	3.98477	-9.01724	9.28121	-0.971559					11.6775	7.0696	7.78434						-1.77608	-4.67819	6.5676	-0.712313	-2.48081	-7.63002	7.65518	-0.996712	-5.58271	-3.64117	7.02706	-0.518164	-2.11754
236.2									4.19992	-7.90683	8.50809	-0.929331					10.427	5.22784	5.60413	0.932856	4.05174	-8.66437	8.86594	-0.977264					11.6454	7.41414	7.64712						-2.36746	-4.04249	5.98199	-0.675777	-2.31073	-7.61526	7.66412	-0.993625	-6.19868	-3.91113	7.00042	-0.5587	-2.05801
236.4									3.91438	-8.16167	8.5283	-0.95701					10.028	5.39708	5.65675	0.954096	3.47129	-8.96825	9.07422	-0.988322					10.876	6.97897	7.2014						-1.22592	-5.36495	6.74263	-0.795676	-2.37416	-7.70174	7.7101	-0.998916	-5.38269	-3.27848	7.17983	-0.456624	-2.64231
236.6									3.9667	-8.19812	8.42914	-0.972592					10.9068	5.39798	5.6688	0.952225	4.33289	-9.38143	9.57063	-0.980231					11.1931	6.52957	6.66402						-1.52848	-4.78305	6.29764	-0.7595	-2.60158	-7.82769	7.87598	-0.993869	-5.42018	-3.57797	6.84893	-0.522413	-2.41684
236.8									4.18705	-8.11728	8.51004	-0.953847					10.1681	5.64308	6.00822	0.939226	3.53502	-8.46105	8.7685	-0.964937					10.6319	7.95496	8.44147						-1.30119	-5.10285	6.643	-0.768154	-2.43739	-7.01599	7.17217	-0.978225	-5.67299	-3.35628	6.78469	-0.494685	-2.73351
237									4.03137	-8.23921	8.87066	-0.928816					10.6183	5.7984	6.0425	0.959603	3.61198	-8.4525	8.71851	-0.96949					10.4796	7.96457	8.1983						-1.51752	-5.32348	6.33206	-0.840717	-2.70652	-7.16178	7.20759	-0.993645	-5.94348	-3.958	6.98667	-0.566507	-2.20534
237.2									4.04563	-8.2123	8.51067	-0.964941					10.2694	5.68321	5.99059	0.94869	3.96987	-8.98469	9.11542	-0.985659					11.4951	7.33154	7.76931						-2.36496	-5.27031	6.58348	-0.800536	-2.63572	-7.50028	7.54125	-0.994567	-5.84432	-3.62877	7.01101	-0.517581	-3.08405
237.4									4.05178	-8.29998	8.78872	-0.94439					10.6376	5.46057	5.71789	0.954998	3.66579	-8.87428	9.09766	-0.975447					10.9529	6.98915	7.15746						-2.35575	-5.58767	6.74861	-0.827973	-2.89222	-7.16854	7.24524	-0.989414	-5.85128	-3.52084	6.98457	-0.504088	-3.24121
237.6									4.13283	-8.20294	8.5364	-0.960937					10.6922	6.28312	6.39981	0.981767	3.8683	-8.83779	9.09499	-0.97172					11.8175	6.56581	7.16929						-1.90454	-5.6302	6.65141	-0.846468	-2.61906	-7.53265	7.56343	-0.995931	-5.94233	-3.71239	6.96745	-0.532819	-2.22466
237.8									4.17597	-8.18503	8.5963	-0.952158					10.5726	5.47509	5.72577	0.956218	3.97555	-8.90916	9.07463	-0.981765					11.5702	5.99585	6.36742						-2.01156	-5.35696	6.34856	-0.843807	-2.86286	-7.91135	7.95906	-0.994006	-5.61141	-3.96231	6.72414	-0.589266	-2.609
238									4.26501	-8.31246	8.75993	-0.948919					10.5855	5.55105	5.7531	0.96488	3.77969	-8.87438	9.00157	-0.985871					11.6236	6.79251	7.33047						-1.67492	-5.58555	6.14697	-0.908668	-2.63792	-7.51816	7.64641	-0.983228	-5.40127	-2.9537	6.90626	-0.427684	-2.19567
238.2									3.97557	-7.99281	8.11782	-0.9846					10.7223	5.533	5.7019	0.970379	4.08868	-9.25083	9.4401	-0.97995					11.4984	6.43045	6.84543						-1.62	-5.72589	7.04706	-0.812521	-2.88666	-7.69208	7.7303	-0.995056	-5.36837	-4.11288	6.80326	-0.604544	-2.28912
238.4									4.10959	-8.34955	8.59448	-0.971501					10.3804	5.27819	5.64322	0.935315	3.65133	-9.02626	9.30303	-0.970249					11.9853	6.52193	6.82981						-1.85998	-5.32724	6.90995	-0.770952	-2.95372	-7.57892	7.63056	-0.993232	-5.81637	-4.15897	6.96585	-0.597051	-2.86693
238.6									3.91076	-7.90778	8.0858	-0.977983					10.3863	5.76965	6.06457	0.95137	4.11285	-8.69183	8.82398	-0.985024					11.6417	6.26139	6.78351						-1.69856	-5.08412	6.86643	-0.740431	-3.12541	-7.69465	7.94825	-0.968093	-5.95578	-3.30023	6.82907	-0.483263	-2.563
238.8									4.44324	-8.02038	8.49576	-0.944045					10.3443	5.43108	5.65258	0.960815	3.38821	-9.05922	9.09921	-0.995605					10.7098	7.07858	7.16932						-1.87452	-4.60525	6.67566	-0.689858	-3.03593	-7.27557	7.27726	-0.999768	-5.80661	-3.25568	6.80359	-0.478524	-2.75691
239									4.60479	-8.1774	8.60363	-0.950459					10.6187	5.40591	5.82746	0.927663	3.72744	-8.92187	9.01793	-0.989348					10.9415	6.78075	7.2386						-1.72104	-5.16363	6.66534	-0.774699	-2.54848	-7.94325	8.02126	-0.990275	-5.16469	-3.7416	6.83284	-0.54759	-2.92004
239.2									4.42173	-8.49513	8.65645	-0.981364					10.9932	5.41297	5.8084	0.931921	3.83888	-8.78673	8.86495	-0.991176					11.5662	6.69204	7.2202						-1.54038	-5.27354	6.63642	-0.794636	-2.76106	-7.52285	7.6079	-0.988821	-5.18329	-3.36209	7.00614	-0.479878	-2.91804
239.4									4.30266	-7.91868	8.23784	-0.961257					10.9733	5.21908	5.67415	0.9198	4.11887	-8.98811	9.14576	-0.982762					11.8795	6.3985	6.74046						-1.43931	-4.96849	6.87095	-0.723116	-2.95809	-7.73347	7.91544	-0.977011	-5.92696	-3.70104	7.13262	-0.518889	-2.6144
239.6									4.26778	-8.836	9.20109	-0.960321					9.79686	5.3792	5.80781	0.9262	3.86263	-8.98945	9.05506	-0.992755					11.4929	6.2203	6.45646						-1.65739	-4.61927	5.97793	-0.772721	-2.64601	-7.38082	7.41286	-0.995677	-5.81131	-3.10867	6.81126	-0.456402	-2.61285
239.8									3.85049	-8.32977	8.79686	-0.946903					9.81067	5.02933	5.98729	0.840002	4.07279	-8.91652	8.94723	-0.996568					11.0747	5.96711	6.44595						-1.50388	-5.77232	6.48726	-0.889793	-2.50607	-7.8459	7.92441	-0.990093	-5.80587	-3.41104	7.12026	-0.479062	-3.05515
240									4.36614	-8.31112	8.6259	-0.963507					8.93203	5.55313	6.13472	0.905198	3.99021	-9.07985	9.26209	-0.980325					11.926	6.88973	7.35024						-1.87623	-6.33792	7.31993	-0.865845	-2.4692	-7.84703	8.12873	-0.965345	-5.9854	-3.05653	6.86675	-0.445121	-3.5219
240.2									4.70259	-8.33657	8.61632	-0.967532					9.24957	5.19632	5.83157	0.891067	4.31539	-9.03726	9.38025	-0.963434					11.8383	7.07054	7.31453						-1.60649	-5.57935	6.64438	-0.839709	-2.69279	-7.95653	7.99507	-0.995179	-6.24643	-3.04843	6.85726	-0.444555	-2.52296
240.4									4.68639	-8.86941	9.14037	-0.970356					9.40935	5.5683	5.95062	0.935751	3.58762	-9.01847	9.3676	-0.962731					11.7661	6.74804	7.42155						-1.28419	-5.02435	6.4049	-0.784453	-2.73468	-7.76021	7.8724	-0.985749	-6.104	-2.96194	7.07214	-0.418818	-2.58024
240.6									4.50116	-8.26153	8.63121	-0.957169					9.62008	5.64232	6.25148	0.902558	3.78283	-8.80473	9.06599	-0.971182					11.7691	7.56559	7.96838						-2.42083	-5.0348	6.99596	-0.719672	-3.19535	-7.82895	7.88448	-0.992957	-5.7737	-3.17256	6.99525	-0.453531	-2.92372
240.8									4.53625	-8.79585	9.12259	-0.964183					9.09349	5.54435	6.01011	0.922505	3.95502	-9.19936	9.40659	-0.97797					11.1983	6.93093	7.17688						-1.93815	-5.44687	6.32902	-0.860619	-3.13938	-6.84167	6.9788	-0.980351	-5.9133	-3.38668	6.87557	-0.492567	-2.40813
241									4.09229	-8.31442	8.71689	-0.953828					9.35705	5.49289	5.7626	0.953197	3.87292	-9.00262	9.27557	-0.970573					11.2915	6.44503	6.99586						-1.48105	-5.26255	6.71595	-0.78359	-3.16801	-8.16562	8.22603	-0.992657	-5.64643	-2.8438	7.01196	-0.405564	-2.4458
241.2									4.01614	-7.96066	8.29594	-0.959586					9.27719	5.72731	5.93727	0.964637	3.73601	-9.33602	9.49089	-0.983683					11.8667	6.65051	7.09411						-1.88013	-4.93464	6.34023	-0.778306	-3.49775	-7.44884	7.47202	-0.996897	-6.42815	-3.80637	6.80767	-0.559129	-2.46112
241.4									4.01955	-8.18082	8.50438	-0.961954					9.56342	6.16316	6.33581	0.97275	3.90781	-8.92966	9.18261	-0.972452					11.1705	5.8268	6.1907						-1.15731	-5.74168	6.90944	-0.830991	-3.22448	-7.5318	7.66493	-0.982631	-6.66169	-3.45905	6.72229	-0.514565	-2.36708
241.6									4.155	-8.31631	8.71695	-0.954039					9.96094	5.71854	5.79499	0.986809	3.69653	-9.02253	9.19158	-0.981608					11.0032	6.47971	6.51624						-0.821491	-5.70661	6.64047	-0.859368	-3.27707	-7.55101	7.64435	-0.987789	-6.5916	-3.42411	6.87327	-0.498178	-1.99083
241.8									4.15572	-8.45774	8.94366	-0.945669					9.87374	6.0335	6.13849	0.982896	3.35871	-8.44327	8.69014	-0.971592					11.7357	6.73659	7.09645						-1.01446	-5.44906	6.31221	-0.863258	-3.82028	-7.98787	8.20342	-0.973724	-6.15594	-3.71667	6.91318	-0.537621	-2.14117
242									4.25128	-8.12378	8.4885	-0.957034					10.0942	5.92741	5.99315	0.989031	3.99244	-9.14891	9.27955	-0.985922					11.4199	7.09806	7.39453						-1.54262	-5.83287	6.60572	-0.883002	-4.1797	-7.65472	7.70637	-0.993298	-6.58737	-3.59638	7.07227	-0.508519	-2.24696
242.2									4.20795	-8.01943	8.49798	-0.943687					9.90919	5.78001	6.02737	0.958961	3.88685	-8.92495	9.16565	-0.973739					11.3575	7.54968	7.8437						-1.52203	-5.98061	7.07942	-0.844788	-3.42119	-7.51912	7.72319	-0.973576	-6.39939	-4.62965	6.8868	-0.67225	-2.33449
242.4									3.8448	-8.32319	8.69873	-0.956829					9.75717	5.80435	5.88847	0.985715	4.03731	-9.15482	9.3538	-0.978727					11.209	6.9363	7.0666						-1.46273	-5.36352	6.71363	-0.7989	-3.8383	-7.81348	8.12048	-0.962194	-7.10841	-4.26088	6.84353	-0.622615	-2.4604
242.6									4.02967	-8.14656	8.79633	-0.926131					9.63177	5.97458	6.16871	0.968529	4.34509	-9.47816	9.81111	-0.966064					11.406	6.90389	7.19026						-1.60432	-4.41648	6.32532	-0.698222	-3.96462	-7.60286	7.7492	-0.981115	-6.60499	-4.01958	7.05463	-0.569778	-2.30618
242.8									4.03198	-7.58983	8.05427	-0.942337					10.1213	5.90704	6.07376	0.972552	4.03057	-9.02641	9.25536	-0.975263					11.1055	7.0712	7.49577						-2.02639	-4.43766	6.25357	-0.709621	-3.79666	-7.80275	7.90688	-0.98683	-6.85794	-4.44737	6.75161	-0.658712	-2.3357
243									4.12661	-7.72011	8.26219	-0.93439					8.96754	5.62164	5.96018	0.943199	3.16273	-8.44649	8.81794	-0.957875					11.5007	6.53181	6.99227						-1.01623	-4.54934	6.3642	-0.714833	-3.36212	-7.77557	7.83983	-0.991803	-6.74034	-4.7071	6.83036	-0.689145	-2.60352
243.2									3.95155	-8.28532	8.67025	-0.955604					9.26477	6.14381	6.3097	0.973708	3.07944	-8.9586	9.18392	-0.975466					11.1786	6.25452	6.66184						-0.931434	-4.42998	6.51338	-0.680135	-3.36087	-7.86107	7.93375	-0.990839	-6.43282	-4.43985	6.7797	-0.654874	-1.94587
243.4									4.18108	-8.144	8.46774	-0.961769					9.13272	5.36962	5.82682	0.921536	3.53664	-8.62419	8.92477	-0.96632					11.1474	5.77476	6.38033						-2.25692	-5.74125	6.79316	-0.845151	-3.52382	-7.80874	8.01622	-0.974118	-6.78848	-4.16376	7.01466	-0.593579	-2.43284
243.6									4.25834	-8.38269	8.61036	-0.973559					9.58038	6.00334	6.05276	0.991835	3.60708	-9.33511	9.54253	-0.978263					11.1958	6.06395	6.60074						-1.89894	-6.23831	7.16944	-0.870126	-3.35951	-7.38429	7.68957	-0.9603	-6.61502	-4.04229	6.87071	-0.588336	-2.30375
243.8									4.09315	-7.80759	8.12205	-0.961283					9.73791	5.34521	5.89785	0.906298	4.14944	-8.90073	9.19357	-0.968146					11.7017	5.52108	6.08553						-2.22615	-5.85581	6.91971	-0.846251	-3.43365	-7.23666	7.60981	-0.950964	-6.65738	-4.26234	6.91366	-0.616511	-2.34356
244									3.98135	-8.07839	8.46435	-0.954402					9.66442	5.81398	6.06804	0.958132	3.16082	-8.77956	9.06091	-0.968949					11.4785	5.43107	6.41255						-2.27528	-5.95677	6.74386	-0.883288	-3.68998	-7.46316	7.74244	-0.963929	-6.64879	-4.13756	6.71759	-0.615929	-2.21447
244.2									4.57742	-8.43178	8.73485	-0.965303					10.223	5.79471	6.2044	0.933969	3.8566	-8.74362	9.02896	-0.968397					11.7969	6.41873	6.92823						-2.32561	-6.09485	6.8864	-0.885056	-2.88127	-6.85215	7.22216	-0.948767	-6.21274	-4.15971	6.89555	-0.603246	-1.89252
244.4									4.37552	-8.01491	8.52451	-0.94022					10.1863	5.06629	5.87442	0.862432	3.45312	-8.80265	9.07727	-0.969747					11.9098	6.10102	6.42237						-2.4765	-5.92488	6.67402	-0.887753	-2.71924	-7.25334	7.55594	-0.959952	-6.44299	-4.25614	7.1237	-0.597461	-2.53723
244.6									4.06779	-8.27932	8.70474	-0.951127					11.6277	4.44047	5.95668	0.745461	3.20922	-8.84269	9.03425	-0.978796					10.7377	5.74968	6.27561						-2.37876	-6.19093	6.8734	-0.900709	-2.51355	-6.93886	7.41934	-0.93524	-6.91062	-4.4271	6.85849	-0.645491	-2.25079
244.8									4.0641	-8.41557	8.60232	-0.97829					11.073	4.83775	6.32149	0.765286	3.57606	-9.01259	9.20667	-0.978919					10.736	5.91899	6.07249						-2.22339	-5.7063	6.59916	-0.864702	-2.81089	-7.48736	7.78065	-0.962305	-6.22766	-4.27634	6.79006	-0.629795	-2.94633
245									3.85213	-8.50679	8.77944	-0.968944					10.8928	5.423	6.42018	0.844679	4.03729	-8.48188	8.9703	-0.945551					11.0982	6.62519	6.68995						-2.40209	-5.65519	6.25564	-0.904015	-2.73359	-7.05722	7.49481	-0.941614	-6.53452	-4.32685	7.04024	-0.614588	-2.32339
245.2									4.16749	-7.68123	8.21975	-0.934485					11.2877	4.88805	5.99034	0.815989	3.77995	-8.59778	8.86898	-0.969422					11.5192	6.13812	6.56408						-2.22725	-5.94291	6.76247	-0.878806	-2.83246	-7.34249	7.57894	-0.968801	-7.0195	-3.81468	6.84135	-0.557591	-2.66944
245.4									4.12702	-8.12107	8.63044	-0.940981					10.8044	4.97384	5.56754	0.893363	3.65807	-8.59611	8.82391	-0.974183					11.2156	6.36989	6.91955						-2.31193	-6.13079	6.81689	-0.899354	-2.88042	-7.0325	7.21181	-0.975137	-6.51267	-3.56351	6.87482	-0.518342	-3.11221
245.6									4.03993	-8.35611	8.87442	-0.941595					10.7631	5.32925	5.81059	0.917162	3.99541	-9.00967	9.26606	-0.97233					11.3383	6.37435	6.59885						-2.49591	-6.26586	6.80827	-0.920331	-2.99188	-6.86603	7.11699	-0.964738	-6.49523	-4.87348	7.00691	-0.695524	-2.65498
245.8									3.84947	-8.27199	8.70001	-0.950802					10.0905	5.68634	6.15985	0.92313	3.93003	-8.52695	8.73255	-0.976456					11.5335	6.46643	7.05737						-2.41958	-6.06683	6.78831	-0.893717	-3.12681	-7.46416	7.70196	-0.969125	-6.31447	-4.12794	7.13616	-0.578454	-2.53514
246									4.05345	-8.21407	8.69227	-0.944986					10.5912	5.83354	7.00391	0.832897	3.65903	-9.1099	9.34071	-0.975289					12.4629	5.91553	6.768						-2.19093	-5.70229	6.53877	-0.872074	-2.85815	-7.40304	7.51533	-0.985059	-6.62018	-3.9814	6.71519	-0.592895	-2.34093
246.2									4.26614	-9.04358	9.39005	-0.963103					10.5648	6.22031	6.67589	0.931758	3.83659	-9.04189	9.27886	-0.974462					11.652	6.54644	6.81771						-2.04203	-6.08245	6.72508	-0.904442	-3.52307	-7.0997	7.32826	-0.968812	-6.50108	-4.44911	6.74528	-0.65959	-2.4234
246.4									4.53518	-8.55448	8.89611	-0.961598					11.0343	4.21097	5.6075	0.750953	3.62309	-8.54584	8.6925	-0.983128					11.6799	6.1079	6.44523						-2.36043	-6.15116	7.02463	-0.875657	-2.81184	-7.15058	7.27054	-0.983501	-6.2983	-4.38965	6.89045	-0.637063	-2.84362
246.6									4.61693	-8.51071	8.90803	-0.955397					11.1114	6.13886	6.75444	0.908863	3.22606	-8.67658	8.92045	-0.972662					11.8723	6.78611	7.37832						-2.33651	-6.09286	6.82348	-0.892925	-3.21476	-7.50527	7.76984	-0.965949	-6.41605	-4.52136	7.01708	-0.644336	-2.77869
246.8									4.67378	-8.03231	8.29924	-0.967836					11.09	5.42926	7.00989	0.774514	3.85476	-8.85021	9.18181	-0.963885					11.1714	6.51817	6.92714						-1.71815	-5.67573	6.51544	-0.87112	-3.52592	-7.84677	7.96078	-0.985678	-6.29649	-4.28544	6.94173	-0.617345	-2.26645
247									4.63267	-8.03131	8.44562	-0.950944					11.9392	5.1288	6.96409	0.736463	4.23219	-8.6305	8.92624	-0.966868					11.6882	6.6991	7.11863						-2.36875	-6.07499	7.0196	-0.865433	-3.14922	-7.22399	7.38488	-0.978213	-7.02794	-4.13679	7.21736	-0.573172	-1.81167
247.2									4.47339	-7.92612	8.21748	-0.964544					11.165	4.91861	5.96382	0.824742	4.25458	-8.76762	8.87006	-0.988451					11.3144	6.22369	6.74523						-1.85221	-5.89933	6.88	-0.857461	-2.70391	-7.45338	7.68062	-0.970413	-6.11742	-4.58247	6.89809	-0.66431	-2.75016
247.4									4.18344	-7.65184	8.25976	-0.9264					11.1526	5.67656	6.30937	0.899703	3.97798	-8.98038	9.15362	-0.981075					11.9025	6.73793	7.31728						-2.19787	-6.18108	6.88	-0.898413	-3.28071	-6.9487	7.14602	-0.972388	-6.2469	-4.83874	6.84022	-0.707396	-2.63434
247.6									4.61882	-8.08849	8.4853	-0.953235					11.1851	5.03236	6.48767	0.775681	3.6035	-8.41734	8.68415	-0.969276					11.7495	6.81354	7.39093						-1.74234	-6.20348	6.97944	-0.888823	-3.01248	-7.73065	7.92838	-0.975061	-6.24629	-4.87765	6.85125	-0.711936	-2.11347
247.8									4.26511	-8.41788	8.89476	-0.946386					11.6126	5.15684	5.82606	0.885134	3.99529	-8.62739	9.12465	-0.945503					11.084	5.88484	6.63962						-2.10398	-6.16374	6.95661	-0.886026	-3.19325	-6.89516	7.24454	-0.951774	-6.51357	-5.06346	6.85491	-0.738661	-2.31944
248									4.07703	-7.96007	8.21593	-0.968858					10.7478	5.78785	6.19676	0.934013	3.49443	-8.77092	9.07306	-0.966699					11.6983	7.02967	7.41578						-2.34278	-6.24171	7.087	-0.880727	-2.94426	-7.41428	7.61604	-0.973507	-6.28093	-4.77362	6.94865	-0.686985	-2.50265
248.2									3.85816	-7.93222	8.29176	-0.956639					11.0058	4.85673	5.92703	0.819421	3.81389	-8.87291	9.11268	-0.973689					11.2397	7.11599	7.25106						-2.63948	-5.93052	6.85533	-0.865096	-3.17292	-7.58498	7.97056	-0.951625	-6.66518	-4.60073	6.88669	-0.668061	-2.08557
248.4									4.85286	-8.32137	8.72464	-0.953778					11.1323	5.00995	5.97251	0.838834	3.99859	-9.00458	9.13242	-0.986002					11.262	6.7863	7.18462						-2.58793	-5.86707	6.57441	-0.89241	-2.53603	-7.43818	7.71704	-0.963864	-6.11244	-4.77817	7.02681	-0.679991	-2.23786
248.6									4.46224	-7.79351	8.28287	-0.940919					10.3114	5.52812	6.14578	0.899499	3.99999	-9.03715	9.23274	-0.978815					11.347	6.10001	6.60646						-1.89196	-5.89577	6.59501	-0.893974	-2.54804	-7.7911	7.99245	-0.974808	-6.15427	-4.73242	6.72545	-0.703659	-1.96486
248.8									4.13894	-8.15088	8.63744	-0.943669					10.4016	5.28056	5.96126	0.885812	3.86419	-9.03258	9.35811	-0.965214					11.2459	5.61516	6.2274						-2.15838	-6.12056	6.80274	-0.899721	-3.22701	-7.99517	8.28215	-0.96535	-6.62961	-4.83754	6.88771	-0.702344	-2.53644
249									4.46591	-7.81006	8.57374	-0.910927					10.606	5.19081	5.89762	0.880154	3.82641	-9.10431	9.36371	-0.972297					11.4952	6.02859	6.51397						-1.58239	-6.15343	6.80866	-0.903766	-2.98168	-7.99942	8.11808	-0.985384	-5.87005	-5.05586	6.75218	-0.748775	-2.54302
249.2									4.46929	-8.40695	9.09111	-0.924744					10.2804	5.08265	6.09048	0.834523	4.26958	-8.88262	9.0454	-0.982004					11.0357	6.89333	7.36836						-1.83363	-5.70527	6.51231	-0.876074	-2.87432	-7.96634	8.11688	-0.981453	-6.26688	-5.05461	6.86886	-0.735873	-2.3086
249.4									4.31552	-8.29459	8.48619	-0.977423					10.1488	6.05712	6.47922	0.934853	3.84246	-8.30686	8.45734	-0.982207					11.1202	6.71995	7.14313						-2.03589	-5.84526	6.60622	-0.884811	-2.97159	-7.71273	7.76572	-0.993177	-6.33812	-5.02297	6.83788	-0.734581	-2.04854
249.6									4.39521	-7.90165	8.38107	-0.942797					9.54607	5.99153	6.21815	0.963556	4.03352	-8.87741	9.11611	-0.973815					11.8613	5.9932	6.64112						-1.61692	-5.42847	6.42863	-0.844421	-2.44444	-7.39311	7.42387	-0.995857	-6.24871	-4.92317	6.62661	-0.742941	-2.14165
249.8									4.50324	-8.03409	8.40215	-0.956195					9.76413	5.6985	6.11717	0.931557	3.43002	-8.81222	9.10899	-0.967421					11.5288	5.73992	6.41343						-1.71773	-5.56987	6.61477	-0.842035	-3.21875	-7.56713	7.85337	-0.963551	-6.06915	-5.29164	6.77688	-0.780837	-2.22047
250									4.89871	-8.60825	8.80181	-0.978009					8.90604	5.25697	6.08777	0.863529	3.49129	-8.66797	8.71637	-0.994447					12.0031	6.16527	6.51538						-2.5132	-5.70046	6.75792	-0.843524	-3.06819	-7.99066	8.0817	-0.988735	-6.3064	-4.95946	6.78544	-0.730897	-2.42821
250.2									4.74437	-8.29167	8.90681	-0.930936					9.0125	5.18972	6.23566	0.832265	4.1402	-8.44145	8.61768	-0.97955					12.391	5.62618	5.97991						-2.10545	-6.11006	6.76276	-0.903486	-3.19056	-7.70727	7.87102	-0.979195	-6.50416	-4.95496	6.92718	-0.715292	-2.75233
250.4									4.51385	-8.02025	8.42682	-0.951753					9.25727	5.25913	5.83457	0.901374	3.54727	-8.41533	8.55571	-0.983593					11.4247	5.89503	6.43775						-1.67913	-5.7265	6.60324	-0.867226	-3.20231	-6.95711	7.59007	-0.916606	-6.32425	-4.30662	7.01218	-0.614163	-2.22673
250.6									4.73906	-7.70595	8.13285	-0.947509					9.13132	5.1281	5.90439	0.868522	4.15986	-8.80918	9.18516	-0.959067					11.313	5.47222	6.05066						-2.49475	-6.30675	6.79745	-0.927812	-2.97757	-7.90599	8.21118	-0.962833	-6.78081	-4.77847	6.80308	-0.702398	-3.11952
250.8									4.41808	-7.65603	8.10035	-0.945149					9.62038	5.61535	5.93628	0.945938	4.04673	-8.87319	8.97595	-0.988552					11.3127	5.19201	5.77747						-1.73562	-5.73525	6.6813	-0.858404	-3.29181	-7.69796	7.77741	-0.989784	-6.38338	-4.91517	6.72057	-0.731363	-2.27116
251									4.3802	-7.72204	8.08748	-0.954814					9.06941	5.16641	5.89784	0.875984	3.86189	-8.86925	9.03803	-0.981325					11.4681	5.8143	6.58462						-1.9828	-5.55082	6.69916	-0.828585	-3.20774	-6.7797	7.04683	-0.962093	-6.54659	-4.28902	6.78061	-0.632543	-1.83235
251.2									4.49437	-8.10075	8.39868	-0.964526					9.17517	5.63457	6.27158	0.898429	4.01456	-9.0598	9.18699	-0.986155					11.2174	4.95532	5.74709						-1.7707	-5.70144	6.52357	-0.873975	-3.17376	-7.18629	7.78632	-0.922938	-5.9054	-4.661	7.13692	-0.653083	-2.45699
251.4									4.73937	-8.32585	8.96774	-0.928422					10.1805	5.63949	6.06005	0.930602	4.28111	-8.99535	9.12447	-0.985849					10.6213	4.78655	6.1093						-2.31984	-5.56371	6.77305	-0.821448	-3.10269	-8.37795	8.78254	-0.953933	-5.86298	-4.81769	6.8436	-0.70397	-3.14707
251.6									4.20659	-7.39622	7.81805	-0.946043					9.74152	5.71084	6.17547	0.924761	4.23199	-8.91781	9.08475	-0.981624					10.9047	5.67163	6.61346						-2.0046	-5.84557	6.63928	-0.880453	-3.72001	-7.56409	7.93985	-0.952674	-6.2795	-3.98575	6.95675	-0.572932	-2.48834
251.8									4.31564	-8.07751	8.27535	-0.976094					9.76542	5.67799	5.87331	0.966746	3.84954	-9.03138	9.14436	-0.987645					11.0935	4.99385	6.05233						-1.56483	-5.58527	6.43359	-0.868142	-3.14181	-7.97518	8.40739	-0.948592	-6.33313	-4.55424	6.98596	-0.651913	-2.53104
252									4.41584	-8.1997	8.38969	-0.977354					9.51592	6.00753	6.0885	0.986701	3.59453	-8.76602	8.86723	-0.988587					10.9601	5.30426	5.81477						-1.49336	-5.47659	6.38432	-0.857818	-3.1867	-7.7189	8.5783	-0.899817	-5.8141	-4.91961	6.84043	-0.719197	-2.17352
252.2									4.11462	-8.09975	8.53698	-0.948784					10.3141	5.78489	6.07294	0.952568	3.15673	-8.6074	8.78983	-0.979245					10.7824	5.38131	5.996						-1.55555	-5.75848	6.71227	-0.857903	-3.76952	-7.85098	8.73575	-0.898719	-5.583	-4.60489	6.69381	-0.687932	-2.01328
252.4									3.93149	-8.10241	8.60934	-0.941118					10.4029	5.66888	5.77122	0.982266	3.32126	-8.59127	8.68604	-0.989089					11.7653	5.17767	5.50562						-1.53158	-5.60989	6.67993	-0.839813	-3.322	-7.7103	8.0535	-0.957385	-5.83158	-5.19313	6.98684	-0.743273	-2.72349
252.6									4.23281	-8.15741	8.65636	-0.94236					10.1871	5.57851	5.87051	0.950258	3.38942	-8.70683	8.9269	-0.975347					11.0724	5.45731	6.04527						-1.55228	-5.80281	6.52381	-0.889481	-3.20553	-7.59521	8.07099	-0.94105	-5.58284	-5.31736	6.91159	-0.76934	-2.56409
252.8									4.02616	-8.10676	8.68227	-0.933714					9.81717	5.61648	6.09837	0.920982	3.60588	-8.64349	8.85443	-0.976177					10.5035	5.07977	5.64118						-1.5003	-5.71796	6.71309	-0.851763	-3.28273	-7.90159	8.43477	-0.936787	-6.20912	-5.28699	7.10309	-0.744322	-2.11972
253									4.38424	-8.34112	8.49279	-0.982141					11.0182	5.88789	5.97524	0.98538	3.99439	-8.95817	9.34399	-0.958709					10.6485	5.51905	5.66433						-2.58078	-5.8454	6.59285	-0.886627	-3.9418	-7.6442	8.15909	-0.936894	-5.89651	-4.67382	6.60939	-0.707148	-2.90558
253.2									4.46458	-8.49347	8.75893	-0.969693					11.0477	6.07525	6.16436	0.985546	4.56342	-9.05662	9.25455	-0.978613					10.9965	5.49729	6.40777						-2.22995	-5.87575	6.70663	-0.876112	-3.38284	-7.34762	7.96532	-0.922451	-6.08123	-4.96536	6.93584	-0.715899	-2.25407
253.4									4.49083	-8.38228	8.81038	-0.95141					10.3897	5.78284	5.86857	0.985392	3.78751	-8.89767	9.12801	-0.974765					11.38	5.6138	6.07578						-2.27815	-5.93899	6.72763	-0.882775	-2.90098	-7.37457	7.91408	-0.931828	-6.24347	-4.84883	7.00181	-0.692511	-2.57059
253.6									4.25997	-8.28125	8.79945	-0.941111					10.6912	6.12597	6.1843	0.990568	3.60203	-9.38695	9.57311	-0.980554					11.3183	5.58934	6.04673						-2.05342	-5.92088	6.72462	-0.880478	-3.39947	-7.34713	7.74462	-0.948675	-6.04923	-5.07392	6.74434	-0.752323	-2.11484
253.8									4.30219	-8.26252	8.77841	-0.941232					9.32933	5.71708	5.98837	0.954698	3.8503	-8.31092	8.50681	-0.976972					11.2634	5.33325	5.73844						-2.00334	-6.11423	6.73259	-0.908153	-3.51743	-8.05151	8.70341	-0.925097	-6.0043	-4.97418	6.82706	-0.728598	-2.64293
254									4.78605	-8.44351	8.9762	-0.940656					9.85114	5.43476	5.93234	0.916124	3.77644	-9.34015	9.44738	-0.98865					11.8571	5.74803	5.98953						-1.89225	-6.19185	6.84738	-0.904266	-2.52675	-7.90207	8.35441	-0.945856	-5.66755	-4.6337	6.89362	-0.672173	-2.56281
254.2									4.90465	-8.38581	8.84132	-0.948479					9.48493	5.67174	5.98999	0.946869	3.71009	-9.04305	9.12561	-0.990953					11.2479	6.10495	6.39864						-1.82302	-5.99673	6.74841	-0.888614	-3.31566	-6.49216	7.32416	-0.886403	-6.01249	-4.49895	6.98003	-0.644547	-2.74303
254.4									4.49169	-8.21257	8.8375	-0.929287					9.79274	5.9348	6.10987	0.971346	3.95377	-8.93558	9.25354	-0.965639					10.9369	5.84625	6.2747						-1.39221	-5.96252	6.51314	-0.915461	-3.3626	-7.22814	8.10619	-0.891681	-6.016	-4.5247	6.88273	-0.657399	-2.58354
254.6									4.71808	-7.96818	8.50815	-0.936534					10.0267	5.85542	5.95312	0.983588	4.20114	-8.87546	8.92996	-0.993897					11.0772	5.29389	5.50943						-1.61043	-6.07281	6.54463	-0.927907	-3.20374	-7.46077	8.15772	-0.914565	-5.90265	-4.9312	6.7501	-0.730537	-2.90016
254.8									4.69116	-8.06401	8.74932	-0.921673					9.74896	6.13985	6.24523	0.983127	4.14222	-8.76445	9.01933	-0.97174					11.4509	6.11765	6.77337						-1.60258	-6.27393	6.91534	-0.907248	-2.51034	-7.70131	8.23666	-0.935004	-6.24337	-4.38739	6.76234	-0.648797	-2.81684
255									4.49095	-8.51805	8.9239	-0.954521					9.77059	5.9021	6.12177	0.964117	3.99403	-8.75315	8.97702	-0.975062					11.7151	6.04146	6.76239						-2.1554	-6.03962	6.98447	-0.864721	-2.48599	-7.56498	8.03212	-0.941841	-6.05836	-4.57354	6.90631	-0.662227	-2.88746
255.2									4.33307	-8.17284	8.5672	-0.953968					9.14989	5.57338	5.89464	0.945499	3.81335	-8.85505	9.00593	-0.983247					11.9379	5.67501	6.13318						-1.70301	-5.70859	6.52827	-0.874441	-2.32252	-7.35622	8.01132	-0.918229	-6.36161	-5.12814	6.93824	-0.739112	-2.79466
255.4									4.5216	-8.06579	8.78058	-0.918595					9.95107	5.8249	5.91144	0.98536	3.65829	-9.19022	9.26135	-0.992321					11.5557	6.11469	6.42953						-2.06747	-6.18915	6.94218	-0.89153	-3.44659	-8.44381	8.84391	-0.95476	-6.07049	-4.38466	6.82477	-0.642462	-2.66656
255.6									4.93327	-8.04837	8.57735	-0.938329					9.71396	5.80346	6.29553	0.921838	3.7056	-8.76868	9.03067	-0.970989					11.7217	5.49527	6.1164						-2.52221	-5.99423	6.78263	-0.883761	-2.72972	-7.76995	8.49719	-0.914414	-6.3288	-4.80103	6.87798	-0.698029	-2.86714
255.8									4.60934	-8.52115	8.90349	-0.957057					9.99781	6.32265	6.48525	0.974928	3.836	-8.85797	9.13534	-0.969637					11.742	6.64424	6.87418						-2.08304	-6.36112	6.81497	-0.933404	-3.02219	-7.61139	8.32027	-0.914801	-5.58121	-5.19567	6.98803	-0.74351	-2.82697
256									4.28006	-8.34702	8.79328	-0.94925					10.2192	5.66789	5.91254	0.958621	3.7692	-8.60604	8.8374	-0.973821					11.8723	5.82196	6.47417						-2.21652	-6.38504	7.11117	-0.897888	-4.07652	-6.71309	7.92765	-0.846794	-5.92172	-4.99465	7.03824	-0.709645	-2.90556
256.2									4.54079	-8.139	8.47367	-0.960505					10.0184	5.79915	5.90005	0.982898	3.70939	-8.76374	9.02541	-0.971007					11.6231	6.6692	6.99345						-1.87393	-6.0189	6.86163	-0.877183	-3.546	-5.75254	6.16111	-0.933685	-6.18113	-5.26966	7.03971	-0.748562	-2.77526
256.4									4.38785	-8.20994	8.44359	-0.972328					9.61551	6.48751	6.65396	0.974986	3.70925	-8.76137	8.9622	-0.977592					11.6816	5.65943	6.15197						-1.82308	-6.12615	6.73072	-0.910177	-3.45277	-5.71298	6.6132	-0.863876	-5.98671	-5.4662	7.06861	-0.773306	-2.56
256.6									4.03804	-8.29004	8.62407	-0.961268					10.0768	5.58383	5.92494	0.942429	3.04593	-8.53062	8.86452	-0.962334					11.84	5.89117	6.26222						-0.884463	-5.77042	6.44221	-0.895722	-4.33159	-5.58748	6.07038	-0.920451	-5.73932	-5.24033	7.0027	-0.74833	-2.19901
256.8									4.20867	-8.50325	8.66358	-0.981494					9.8944	5.85729	5.98608	0.978484	4.02702	-8.57209	8.68456	-0.98705					11.6432	5.00418	5.31793						-1.66714	-6.17921	6.94367	-0.889906	-4.75289	-6.56944	7.98579	-0.822641	-5.78253	-4.63632	6.78097	-0.683724	-2.71625
257									4.12419	-8.22771	8.48912	-0.969206					10.7906	5.72525	5.92879	0.965669	4.06432	-8.81972	9.0679	-0.97263					11.6108	4.84109	5.55021						-1.44672	-6.24043	6.9283	-0.900716	-2.62161	-7.94298	8.7834	-0.904316	-5.72726	-4.53366	7.01769	-0.646033	-3.17582
257.2									4.4991	-8.3451	8.63757	-0.966139					10.9323	5.73655	5.91736	0.969443	3.88336	-8.56694	8.79757	-0.973785					11.4212	5.86833	6.22797						-1.48827	-6.13773	6.88602	-0.891332	-2.40747	-7.49996	8.05613	-0.930964	-5.74494	-5.19986	6.60625	-0.787112	-3.22004
257.4									4.05695	-8.1272	8.26939	-0.982806					9.82699	5.70654	6.11828	0.932703	3.35979	-8.74258	8.83768	-0.989239					11.4343	5.53835	5.84057						-1.74599	-5.72999	6.59348	-0.869039	-2.85033	-7.17481	7.99875	-0.896991	-5.65437	-4.93818	6.93897	-0.711659	-2.70615
257.6									4.09624	-7.968	8.31405	-0.958378					9.69247	5.54078	5.98382	0.925961	3.79255	-8.80616	8.86645	-0.993199					11.2869	4.99283	5.53915						-1.48057	-6.36256	6.92935	-0.918206	-2.67582	-7.42266	7.93752	-0.935136	-5.62075	-5.37787	7.09111	-0.758397	-2.61834
257.8									4.56995	-8.06692	8.27591	-0.974747					9.70273	5.48712	5.82967	0.94124	3.65603	-8.50117	8.53739	-0.995758					11.282	5.47225	6.16071						-2.17697	-6.32859	6.6232	-0.955518	-2.48525	-6.85194	7.32137	-0.935882	-5.79434	-4.92834	6.99248	-0.704806	-2.76256
258									4.38986	-8.22873	8.51488	-0.966395					9.94609	6.43644	6.59482	0.975983	4.04713	-9.25511	9.39315	-0.985303					11.3329	5.93363	6.33423						-1.6282	-6.12602	6.81968	-0.898285	-2.50999	-7.07368	7.40423	-0.955357	-5.60286	-4.67599	6.88077	-0.679574	-2.52598
258.2									4.45955	-8.3819	8.66312	-0.967538					10.2895	6.06429	6.36244	0.95314	4.30253	-9.13564	9.48002	-0.963673					10.8818	6.61891	6.92538						-1.9244	-5.93891	6.64194	-0.894152	-2.39583	-7.19337	7.53213	-0.955024	-6.01859	-5.17895	7.10187	-0.729237	-2.14712
258.4									4.21352	-8.32242	8.82235	-0.943333					9.27471	5.3073	5.77766	0.918591	4.10124	-9.04348	9.27634	-0.974898					11.5833	6.16553	6.39484						-1.84449	-6.31491	6.99083	-0.903314	-2.54717	-7.00196	7.69323	-0.910146	-5.77155	-5.35733	7.12576	-0.751825	-2.68905
258.6									4.23524	-8.19482	8.71947	-0.93983					9.6727	5.87106	6.1618	0.952816	3.85032	-8.57658	8.67676	-0.988455					11.4787	5.78916	6.26655						-1.68976	-6.20974	6.8966	-0.900406	-2.56809	-7.35872	7.99957	-0.919889	-6.04364	-4.86545	7.13566	-0.68185	-2.92515
258.8									4.20467	-8.52805	8.7201	-0.977976					9.49308	5.04451	6.03049	0.836502	4.37144	-8.58298	8.75693	-0.980136					11.7475	5.8487	6.09592						-1.5425	-6.4899	6.89123	-0.941763	-2.23654	-7.45205	8.1502	-0.91434	-5.85802	-5.08703	7.1068	-0.715798	-2.81634
259									4.32057	-8.49965	8.86922	-0.958331					9.8321	5.69514	6.15889	0.924703	3.76753	-9.03534	9.43021	-0.958127					11.874	5.41001	5.78599						-2.13546	-6.13158	6.65681	-0.921099	-2.0278	-7.12427	8.25265	-0.863271	-5.42037	-5.02895	6.81663	-0.737748	-2.57489
259.2									4.25589	-8.22027	8.58016	-0.958056					9.70496	5.66499	6.00852	0.942826	4.28113	-9.03438	9.22565	-0.979268					11.3299	5.73813	5.92747						-1.90603	-6.31496	6.87636	-0.918359	-2.57028	-7.12845	8.2603	-0.862976	-5.41523	-5.10163	7.10383	-0.718151	-2.44909
259.4									4.45162	-8.18039	8.75411	-0.934462					9.59905	6.31604	6.51299	0.969759	4.54581	-8.84091	9.01606	-0.980574					11.5042	5.8487	6.18403						-1.34563	-6.158	6.81621	-0.903435	-2.34142	-6.65006	7.62758	-0.871844	-5.99048	-4.98358	6.76581	-0.736583	-3.04222
259.6									4.26354	-8.65637	9.09676	-0.951588					9.33952	5.26452	5.87136	0.896644	3.62155	-8.3663	8.68088	-0.963762					11.5845	6.05775	6.43163						-1.85046	-6.6503	7.00747	-0.949029	-3.05455	-7.35456	8.26128	-0.890245	-5.9624	-5.41288	7.25876	-0.745704	-2.02606
259.8									4.68798	-8.11886	8.5673	-0.947657					9.53116	5.35547	5.94897	0.900235	3.63385	-8.31538	8.50175	-0.978079					11.9537	6.12029	6.20215						-2.18835	-6.47079	6.87123	-0.941723	-2.99643	-6.59335	7.62868	-0.864284	-6.23058	-5.24561	6.77965	-0.773729	-2.65231
260									4.97055	-8.49981	8.83239	-0.962346					10.109	5.49522	6.19998	0.886328	3.75933	-9.04064	9.24607	-0.977782					11.7741	6.42294	6.67779						-2.21503	-6.08517	6.67869	-0.911131	-3.34818	-8.12349	9.33026	-0.87066	-6.00303	-5.56042	7.11047	-0.782004	-2.57929
260.2									4.58257	-8.36682	8.7305	-0.958343					9.80772	5.62417	6.05866	0.928286	3.82885	-8.38028	8.61747	-0.972476					11.9794	6.31719	6.69534						-1.55988	-5.9563	6.87821	-0.865967	-1.65636	-6.73046	7.9666	-0.844834	-5.74614	-5.37462	6.92995	-0.775565	-2.87721
260.4									4.50465	-8.4349	8.65639	-0.974413					9.77009	5.72798	6.20017	0.923842	3.96631	-8.58134	8.93012	-0.960943					11.4565	5.6362	5.79151						-1.57158	-6.57004	6.99506	-0.939239	-1.84443	-7.22725	8.49089	-0.851177	-5.37692	-5.01454	7.02793	-0.713516	-2.25627
260.6									4.49855	-8.5947	8.80454	-0.976167					9.60467	5.75628	6.15837	0.934709	3.90126	-8.91631	9.34481	-0.954145					11.7815	5.51659	5.68619						-1.68544	-6.28344	6.738	-0.932538	-2.05774	-5.6608	7.21894	-0.784159	-5.61635	-4.89529	7.12453	-0.687103	-2.66698
260.8									4.64318	-8.64349	8.87567	-0.973841					8.55621	5.23918	5.87086	0.892404	3.39471	-8.92067	9.16637	-0.973195					11.7406	5.06871	5.61808						-1.93122	-5.76914	6.45449	-0.893819	-2.38966	-6.56174	7.75611	-0.846009	-5.73259	-4.82525	7.19873	-0.670291	-2.63873
261									4.78269	-8.40938	8.54183	-0.984494					9.59977	6.04014	6.3993	0.943875	3.5251	-8.52613	8.77815	-0.97129					11.5793	5.44636	5.76717						-1.61154	-6.37638	6.88871	-0.925627	-2.45689	-6.69921	8.09867	-0.827198	-5.72796	-4.63871	6.97707	-0.66485	-2.52001
261.2									4.32551	-8.62951	8.73748	-0.987642					10.0882	6.17478	6.28346	0.982704	3.76081	-8.78317	9.14798	-0.960121					11.475	5.54237	5.82002						-1.81711	-5.81965	6.60722	-0.880801	-2.6958	-7.05725	8.32846	-0.847366	-5.78981	-4.63837	6.89774	-0.672447	-2.65619
261.4									4.35971	-8.51949	8.78717	-0.969538					9.69023	5.94924	6.38312	0.932026	3.99278	-9.25867	9.38635	-0.986397					11.8741	5.91846	6.3251						-1.81766	-6.19743	7.07186	-0.87635	-2.04893	-6.43258	7.34416	-0.875877	-6.55745	-4.31301	6.7927	-0.634947	-2.08832
261.6									4.42192	-8.60641	8.79363	-0.97871					9.29444	5.69779	6.0443	0.94267	4.29762	-8.98481	9.2294	-0.973499					11.001	5.51721	5.8348						-1.45539	-6.32458	7.00481	-0.90289	-2.64568	-7.28502	8.0485	-0.90514	-6.40247	-5.01797	6.90106	-0.72713	-3.04443
261.8									4.4016	-8.12934	8.2822	-0.981543					9.45627	5.99141	6.436	0.930922	3.8825	-9.19746	9.3551	-0.983149					11.6052	5.80685	6.24826						-2.01836	-6.4349	6.96428	-0.923987	-2.4987	-7.32915	8.18944	-0.894951	-5.95664	-4.53335	6.7281	-0.673793	-2.53573
262									4.50783	-8.82957	8.91041	-0.990928					9.25689	5.60928	5.91944	0.947603	3.89704	-8.87411	9.1199	-0.973048					11.3216	6.35102	6.71452						-1.90368	-5.82822	6.61904	-0.880523	-2.83338	-7.07909	8.11847	-0.871973	-6.09991	-4.65059	7.07111	-0.657688	-2.37686
262.2									4.6765	-8.55764	8.95359	-0.955778					9.06465	5.85743	6.1379	0.954306	3.65835	-8.70377	8.83901	-0.984699					12.1973	6.79586	7.19112						-1.76848	-6.0256	6.86999	-0.87709	-3.28589	-7.78129	8.2968	-0.937867	-5.96542	-4.85771	6.96973	-0.696972	-2.61728
262.4									4.13374	-8.25605	8.31975	-0.992344					10.0493	5.60979	5.86995	0.955679	3.83409	-8.83524	8.99504	-0.982234					11.2837	6.90752	7.19509						-1.59451	-6.56506	6.94148	-0.945772	-1.51516	-6.67914	7.4691	-0.894236	-6.75384	-4.8847	6.89995	-0.707932	-2.37472
262.6									4.69677	-8.869	8.98094	-0.987536					9.34902	6.18069	6.39668	0.966233	3.70535	-8.66132	8.79644	-0.98464					11.9529	6.34855	6.52771						-2.09785	-6.17009	6.96151	-0.886316	-2.44661	-7.52665	8.13612	-0.925091	-6.37645	-5.08535	6.98358	-0.728186	-2.27072
262.8									4.3112	-8.52299	8.62769	-0.987865					9.37832	6.08824	6.37972	0.954311	3.80046	-8.70757	9.04815	-0.962359					11.1937	6.20777	6.39376						-1.53817	-6.13327	6.86447	-0.893481	-1.53081	-7.14192	7.6848	-0.929355	-6.28367	-4.40876	7.01622	-0.628367	-2.51011
263									4.10414	-8.68347	8.77084	-0.990039					9.68965	5.65864	6.2219	0.909472	3.87476	-8.48903	8.72521	-0.972932					11.6781	5.71407	6.20347						-1.97059	-6.34241	6.96017	-0.911243	-2.03321	-7.88672	8.1827	-0.963829	-6.63111	-4.57858	6.91886	-0.661754	-3.02732
263.2									4.51725	-8.68899	8.7727	-0.990458					10.0225	5.84304	5.92849	0.985586	4.1267	-8.59407	8.68814	-0.989173					11.5035	6.38175	6.58046						-1.95634	-6.16012	6.74379	-0.913451	-2.77952	-8.01144	8.51809	-0.94052	-6.18725	-4.45853	7.01922	-0.635188	-3.081
263.4									4.45105	-8.86056	8.94487	-0.990575					9.33788	5.70983	6.03558	0.946028	4.30249	-8.78149	9.00301	-0.975395					11.5595	6.11544	6.32546						-1.97922	-6.12007	6.70067	-0.913353	-2.70445	-7.98769	8.38249	-0.952902	-6.27161	-4.53307	6.86111	-0.660691	-2.67271
263.6									4.94977	-8.49744	8.57762	-0.990652					9.92398	5.56827	5.803	0.95955	4.00603	-9.13688	9.37422	-0.974682					11.3764	6.46471	6.75095						-1.44287	-6.06368	6.66165	-0.910237	-2.01714	-8.23264	8.37233	-0.983315	-6.27697	-4.36092	6.95664	-0.626872	-1.74933
263.8									4.57832	-8.59569	8.6862	-0.98958					9.88837	5.52109	5.68873	0.970532	3.47506	-8.66465	8.94454	-0.968708					11.5225	6.89723	7.17897						-1.79484	-6.41727	6.84257	-0.937846	-2.27588	-7.54855	7.85624	-0.960835	-6.37068	-4.62822	7.02543	-0.658781	-2.53855
264									4.72759	-8.77764	8.85309	-0.991478					9.9883	6.21825	6.44026	0.965528	4.05776	-8.42081	8.8477	-0.951751					11.6035	7.07491	7.3828						-1.43982	-6.39892	6.90755	-0.926365	-2.52479	-7.62749	8.02973	-0.949906	-6.28639	-4.45274	6.86408	-0.648702	-2.50077
264.2									4.22597	-8.01765	8.16311	-0.982181					9.71	5.58333	5.82567	0.9584	4.01493	-8.43642	8.91755	-0.946046					11.7693	7.04258	7.24411						-1.73687	-6.20937	7.04159	-0.881814	-3.05361	-8.37678	8.82688	-0.949008	-5.97974	-4.44872	7.02725	-0.633066	-2.27234
264.4									4.49384	-8.24379	8.28758	-0.994717					9.5862	5.63551	5.83945	0.965076	4.12762	-8.671	9.09053	-0.95385					11.6278	6.66562	6.94949						-1.37579	-5.8143	6.48992	-0.895897	-1.8537	-7.20082	7.78923	-0.924458	-6.06822	-4.25508	7.08412	-0.60065	-2.8306
264.6									4.1872	-8.3427	8.35052	-0.999063					9.70925	5.74342	5.86177	0.979809	3.72702	-8.6772	8.97468	-0.966854					11.551	6.61032	6.84912						-1.91452	-6.18763	6.61964	-0.934738	-3.03657	-7.91209	8.30648	-0.95252	-5.86508	-4.28976	6.75689	-0.634872	-2.95757
264.8									3.96927	-8.37094	8.44138	-0.991656					9.84673	5.78814	5.86591	0.986743	3.86147	-8.6355	8.938	-0.966156					11.4809	6.64687	7.06664						-1.94179	-5.79088	6.47209	-0.894745	-3.14192	-7.87513	8.52156	-0.924142	-6.46004	-3.75379	6.97744	-0.537989	-3.03908
265									4.62846	-8.50579	8.57019	-0.992486					10.5388	6.08649	6.18313	0.984371	4.23823	-8.81535	9.11626	-0.966991					10.0263	7.90532	8.02692						-1.85278	-6.12957	6.91784	-0.886052	-1.88975	-7.48762	8.01633	-0.934046	-6.5856	-3.97654	6.91153	-0.575349	-2.83178
265.2									4.50967	-8.5874	8.6505	-0.992706					9.50994	5.6403	5.76102	0.979045	4.56124	-8.90391	9.12759	-0.975494					11.4981	6.67731	7.00913						-1.79162	-6.076	6.95774	-0.873273	-2.68795	-7.22849	7.78569	-0.928432	-6.06702	-4.59671	7.27197	-0.632113	-2.69991
265.4									4.36583	-8.15196	8.1953	-0.994711					10.0546	5.49664	5.94645	0.924355	3.88012	-8.71743	8.87295	-0.982473					11.4916	6.08531	6.52569						-1.98386	-5.80947	6.55213	-0.886654	-1.98006	-7.5592	8.29667	-0.911113	-6.06976	-4.41415	6.89952	-0.639777	-2.51416
265.6									4.38159	-8.23191	8.24991	-0.997818					9.55261	5.74549	5.86686	0.979313	4.15561	-8.746	8.85886	-0.98726					11.4608	6.11744	6.65985						-1.83019	-6.42589	6.84653	-0.938562	-2.25428	-7.18426	7.95789	-0.902784	-5.78822	-3.7014	6.82934	-0.541984	-2.76289
265.8									4.79856	-8.40935	8.48629	-0.990934					9.33264	5.75261	5.99089	0.960227	4.05412	-9.11131	9.25561	-0.984409					11.6171	6.69273	6.9962						-2.05014	-5.73715	6.52853	-0.878781	-1.52968	-7.4635	8.11457	-0.919765	-6.25703	-3.94184	7.10011	-0.55518	-2.86057
266									4.61306	-8.43597	8.50047	-0.992411					10.2447	5.86884	6.11278	0.960093	4.0347	-8.5794	8.67304	-0.989203					11.4732	6.29259	6.62337						-1.93985	-6.05736	6.79827	-0.891016	-2.11022	-7.3353	7.99055	-0.917998	-6.22787	-4.17922	6.84527	-0.610527	-3.04803
266.2									4.84892	-8.85912	8.89473	-0.995997					9.97592	5.86232	6.01167	0.975155	3.60873	-8.94464	9.10288	-0.982617					11.1744	6.97767	7.22099						-1.63726	-6.51487	7.22125	-0.902181	-2.54118	-7.4021	8.29716	-0.892124	-6.10348	-4.15393	6.87478	-0.604228	-3.35399
266.4									4.90695	-8.70569	8.84817	-0.983897					9.364	5.65072	5.86867	0.962862	4.04626	-9.12808	9.25095	-0.986717					10.8665	5.91533	6.25873						-1.80239	-5.58647	6.58185	-0.848768	-2.38601	-7.20675	7.93062	-0.908724	-6.16867	-4.01062	6.69435	-0.599105	-2.94724
266.6									4.8299	-8.39724	8.50941	-0.986818					9.9656	5.72291	5.95043	0.961766	4.05149	-8.64068	8.80247	-0.98162					12.1167	6.52407	6.8945						-1.44336	-5.9974	6.76247	-0.886865	-1.94775	-7.67867	8.16021	-0.94099	-5.92602	-4.16887	6.74982	-0.617627	-3.06841
266.8									5.03774	-8.28196	8.39735	-0.986259					9.84543	5.62793	5.81449	0.967915	4.28454	-8.53636	8.87372	-0.961982					11.4655	7.40324	7.55698						-1.13506	-5.03319	6.30889	-0.797794	-2.47431	-7.7666	8.15927	-0.951873	-5.74206	-4.01008	6.73	-0.595851	-2.26282
267									5.12354	-8.4463	8.60951	-0.981043					10.0065	5.64559	5.78225	0.976366	3.93585	-8.7132	9.02637	-0.965305					11.2608	7.63716	7.96988						-2.01718	-6.27098	6.94625	-0.902785	-2.27288	-7.57383	8.34697	-0.907375	-6.25148	-4.3699	6.7902	-0.64356	-2.40295
267.2									5.23112	-8.78131	8.90884	-0.985685					9.52326	5.63868	5.83792	0.965872	3.32491	-9.0611	9.31406	-0.972842					10.7489	6.71775	7.08169						-1.99146	-6.25051	6.779	-0.92204	-2.48734	-7.60441	8.48957	-0.895737	-5.73392	-4.41347	7.1281	-0.619166	-2.70496
267.4									4.75455	-8.10252	8.16641	-0.992176					9.82943	5.81832	5.90339	0.98559	4.04492	-8.4791	8.80747	-0.962717					11.2033	6.45529	6.87524						-2.00672	-5.64517	6.85344	-0.823698	-2.53387	-7.45073	8.24139	-0.904062	-5.7714	-4.24231	7.01674	-0.604598	-2.90862
267.6									4.90198	-8.58894	8.83147	-0.972538					10.4446	6.0008	6.09819	0.98403	4.15961	-8.7782	8.99444	-0.975959					11.125	6.3325	6.88463						-1.82812	-5.77671	6.88004	-0.839633	-2.42332	-8.13846	8.8335	-0.921317	-6.01995	-3.78368	6.91331	-0.547304	-2.68289
267.8									5.33696	-8.79499	8.92309	-0.985644					9.95255	5.91209	5.98591	0.987669	4.06417	-8.57094	8.94255	-0.958444					11.5086	5.14861	5.86622						-1.85761	-6.0211	6.96407	-0.864595	-2.77222	-8.07369	8.57611	-0.941417	-6.05005	-3.59873	6.86944	-0.523875	-2.27926
268									4.81224	-8.34463	8.49722	-0.982041					9.91434	5.9494	6.26031	0.950336	4.03118	-8.54021	9.13992	-0.934386					11.1288	5.65117	5.88025						-2.2952	-5.30895	6.433	-0.825269	-1.17449	-6.16756	7.17555	-0.859524	-5.90491	-4.20749	6.94667	-0.605685	-2.56584
268.2									5.17333	-8.69972	8.82443	-0.985868					9.59338	5.73047	5.99096	0.95652	3.84331	-8.52434	8.68726	-0.981246					11.3655	6.572	6.92178						-1.72538	-6.12495	6.95899	-0.880149	-2.07963	-7.73572	8.28234	-0.934002	-5.8303	-4.15941	6.94634	-0.598791	-2.2791
268.4									4.85014	-8.56951	8.76711	-0.977461					10.4031	5.39363	5.96343	0.90445	3.50584	-8.96478	9.21728	-0.972606					11.0932	6.85686	7.14445						-1.83782	-5.78076	6.62248	-0.872899	-2.64087	-7.52683	8.07124	-0.93255	-6.12674	-4.2829	6.84908	-0.625325	-2.44214
268.6									4.65372	-8.33246	8.37417	-0.995019					9.79339	5.83534	6.11738	0.953895	4.00127	-8.42972	8.65364	-0.974124					11.3239	6.93356	7.1461						-1.95335	-5.69333	6.85153	-0.830957	-2.92799	-7.9796	8.55627	-0.932603	-5.99119	-4.34897	6.81668	-0.637989	-2.22976
268.8									4.69916	-8.33563	8.40857	-0.991325					10.3963	5.74096	6.10403	0.940519	4.10564	-9.74169	9.95384	-0.978686					11.4441	6.23846	6.6452						-2.16448	-5.55301	6.85052	-0.810597	-2.55116	-7.60628	8.36421	-0.909385	-5.72544	-4.37457	6.87274	-0.636511	-2.40306
269									4.59843	-8.19749	8.30008	-0.987639					10.4917	6.39372	6.58693	0.970668	3.71866	-8.88308	9.12638	-0.973342					11.5929	6.65191	7.03487						-2.16547	-5.5978	6.85179	-0.816984	-2.05533	-6.63551	7.84942	-0.84535	-5.89341	-5.43682	7.03625	-0.772687	-1.879
269.2									4.60151	-8.23559	8.29292	-0.993088					10.4263	5.47768	5.80466	0.943669	3.82397	-9.12952	9.30965	-0.980652					11.6927	5.99316	6.43837						-2.85917	-5.26914	6.83506	-0.7709	-2.20795	-7.22779	7.83422	-0.922593	-6.26745	-5.01656	7.18307	-0.698387	-2.53932
269.4									5.37247	-8.57795	8.78242	-0.976719					9.79267	5.81326	5.89099	0.986805	3.62466	-8.51352	8.63084	-0.986407					11.4115	6.07107	6.73343						-2.42109	-5.51899	6.71856	-0.821454	-2.60112	-7.72465	8.10531	-0.953035	-6.3462	-4.85301	6.97045	-0.696225	-2.2414
269.6									4.94566	-8.23487	8.29834	-0.992352					9.83715	5.80554	6.00917	0.966115	4.12588	-8.83603	9.09215	-0.97183					11.4764	6.15043	6.71085						-2.11245	-5.96508	6.99223	-0.853101	-2.8345	-8.0853	8.70715	-0.928582	-6.00587	-4.83204	6.98044	-0.692226	-2.35179
269.8									4.58366	-8.42447	8.56729	-0.983329					9.81063	5.59727	5.8248	0.960938	3.97766	-9.03771	9.28043	-0.973845					11.1782	6.12398	6.62585						-2.49103	-6.0629	6.85152	-0.884899	-3.12246	-7.72267	8.61806	-0.896103	-5.89056	-4.65918	6.90178	-0.675069	-2.32899
270									4.96783	-8.60072	8.67761	-0.991139					9.77325	5.70868	6.01383	0.949259	3.5942	-8.58052	8.73911	-0.981853					11.8419	6.51542	6.88333						-1.76172	-6.20743	7.22881	-0.858707	-2.53961	-7.72141	8.05578	-0.958493	-6.02514	-5.02999	7.0604	-0.712422	-2.75236
270.2									4.89912	-8.45891	8.59092	-0.984633					9.85876	5.97872	6.37079	0.938457	3.94763	-8.52876	8.65227	-0.985726					10.9089	5.74357	6.35941						-1.6009	-6.02214	6.86426	-0.877318	-2.76185	-7.67831	8.10672	-0.947154	-6.20659	-4.45797	6.82206	-0.653463	-2.19699
270.4									4.97933	-8.27955	8.4296	-0.982201					10.435	6.52101	6.67416	0.977053	3.82306	-8.46669	8.76203	-0.966293					11.4306	6.09059	6.55112						-2.04451	-5.98803	6.81368	-0.878825	-2.52211	-7.75786	8.41006	-0.922451	-5.89436	-5.22048	7.08591	-0.73674	-2.00269
270.6									4.7481	-8.04702	8.21695	-0.979319					9.88039	5.6188	6.0208	0.933231	3.69973	-8.88399	9.24029	-0.961441					11.778	6.80747	7.42311						-1.92164	-5.89647	6.61037	-0.892002	-2.81775	-7.55704	8.14655	-0.927636	-6.00087	-4.40808	6.9466	-0.634567	-2.6276
270.8									5.11234	-8.4427	8.60335	-0.981327					10.4254	5.87174	6.00013	0.978601	3.40175	-9.01531	9.39419	-0.959669					11.3326	6.07471	6.52847						-2.03486	-6.02808	6.91337	-0.871946	-2.19821	-7.01816	7.57089	-0.926993	-6.02934	-4.6482	7.10249	-0.654447	-1.77432
271									4.48091	-8.04088	8.13957	-0.987875					10.4076	6.11555	6.32149	0.967422	3.61171	-8.68742	9.12197	-0.952362					11.0054	6.38223	6.66494						-1.82065	-6.2207	7.18039	-0.866345	-2.67523	-7.58126	8.15494	-0.929652	-6.23839	-4.40879	6.95254	-0.634127	-1.77945
271.2									4.76141	-8.53421	8.73679	-0.976814					10.7843	5.95551	6.14866	0.968586	3.28189	-8.23883	8.55707	-0.96281					10.9361	6.03648	6.55612						-2.12674	-5.88617	6.60715	-0.890878	-2.61392	-6.98634	7.47198	-0.935005	-5.99431	-4.21743	6.86751	-0.614114	-2.40116
271.4									4.4597	-8.51425	8.6469	-0.984659					9.95929	5.799	5.98734	0.968544	3.75783	-8.64042	8.96245	-0.964069					10.874	6.52935	6.77338						-2.15304	-5.83998	6.94158	-0.841304	-2.60743	-6.8817	7.27482	-0.945963	-5.42033	-4.78642	6.80031	-0.703853	-2.56272
271.6									4.4216	-8.31993	8.49806	-0.979039					10.006	6.67051	6.74832	0.988469	3.91401	-8.58986	8.79586	-0.976581					11.651	6.05174	6.51882						-2.0475	-6.35065	7.07186	-0.898017	-3.00037	-7.66636	7.93356	-0.96632	-5.62506	-4.03264	7.02315	-0.574192	-2.5467
271.8									4.30376	-7.15638	7.17726	-0.997091					10.2399	6.54444	6.66408	0.982047	3.84571	-8.50489	8.83535	-0.962598					10.9592	5.76232	6.50253						-2.15797	-6.15032	6.8043	-0.903887	-2.8793	-7.48169	7.85428	-0.952562	-5.55261	-4.73022	6.96013	-0.679617	-2.73711
272									4.93305	-8.50128	8.64243	-0.983668					9.76579	5.67683	5.85292	0.969914	4.04628	-8.84812	9.22579	-0.959064					11.4606	6.349	7.1972						-1.69094	-6.13734	6.89578	-0.890013	-2.96266	-7.24802	7.80992	-0.928052	-5.88924	-4.54494	6.98781	-0.650411	-2.41729
272.2									4.84783	-8.21477	8.43346	-0.974068					10.0792	5.89812	6.16432	0.956816	4.03389	-8.92283	9.24263	-0.9654					11.1299	6.07965	6.84741						-2.13311	-5.90834	6.75793	-0.874282	-2.80964	-6.9062	7.54905	-0.914843	-5.5694	-4.34595	6.95782	-0.624614	-2.85815
272.4									5.03295	-8.42121	8.70495	-0.967405					10.4519	6.38673	6.48152	0.985376	4.08443	-8.72143	9.16315	-0.951793					11.6836	5.921	6.68338						-1.99763	-5.85729	6.76689	-0.865581	-2.70498	-7.4775	7.79501	-0.959268	-5.91851	-4.54662	7.0224	-0.647445	-2.66314
272.6									4.5573	-8.31604	8.45464	-0.983607					10.1921	5.72165	6.0401	0.947277	4.19176	-8.93	9.28521	-0.961745					10.9881	6.07121	7.00553						-2.20384	-6.05791	6.93696	-0.87328	-2.64165	-6.98592	7.3894	-0.945397	-5.59581	-4.51425	6.86337	-0.657732	-2.36537
272.8									4.63916	-8.17361	8.22449	-0.993813					9.56463	5.45641	5.91476	0.922508	3.66188	-8.89566	9.1877	-0.968214					11.5606	5.74808	6.1631						-1.98868	-5.52348	6.62973	-0.833139	-2.36361	-6.9529	7.24846	-0.959224	-5.45576	-4.73237	7.16628	-0.660367	-2.55324
273									4.20463	-8.70604	8.7627	-0.993534					10.01	5.58574	5.70293	0.979451	3.93554	-8.75445	8.98387	-0.974463					11.326	5.44513	6.18609						-2.36304	-6.01193	6.94983	-0.865047	-3.14571	-7.24945	7.57696	-0.956775	-6.22812	-4.28258	7.18301	-0.596209	-2.45227
273.2									4.56911	-8.24079	8.40786	-0.980129					9.46178	5.47338	5.85724	0.934464	3.8585	-8.87912	9.06183	-0.979837					11.4134	6.51421	7.02821						-2.24694	-6.10636	6.80794	-0.896946	-3.46723	-7.74428	8.04602	-0.962498	-6.13985	-4.23563	7.01905	-0.603448	-2.58267
273.4									4.31659	-8.05079	8.28385	-0.971866					9.90656	5.54575	5.88441	0.942449	4.00366	-9.003	9.18421	-0.98027					11.7686	6.01552	6.41163						-1.93458	-6.5436	7.34897	-0.89041	-3.61114	-7.79982	8.14251	-0.957913	-6.42657	-4.17627	6.92759	-0.602846	-2.64366
273.6									4.24427	-8.10403	8.21907	-0.986003					9.57761	5.37693	5.92637	0.907288	3.89371	-8.6608	8.80551	-0.983566					11.2913	6.47162	6.98256						-2.04942	-6.19207	6.83092	-0.906477	-3.18622	-7.50351	7.8615	-0.954464	-6.37347	-4.00154	6.88089	-0.581544	-2.86146
273.8									4.56603	-8.59694	8.73153	-0.984586					10.4145	5.88531	6.18167	0.952058	3.53539	-8.45052	8.64022	-0.978045					10.9769	5.82267	6.38556						-1.88416	-6.00794	6.91449	-0.868892	-4.31609	-6.7799	7.5473	-0.898321	-6.35608	-4.33286	6.77342	-0.639685	-3.10056
274									4.67762	-8.41945	8.61781	-0.976983					10.077	5.83745	5.96602	0.97845	3.83573	-8.85206	8.99092	-0.984556					11.3626	5.38416	6.29726						-2.14881	-5.33508	6.92102	-0.770851	-3.86795	-7.27789	7.88621	-0.922863	-6.44064	-4.43872	7.07356	-0.627509	-2.92252
274.2									4.74928	-8.49593	8.52399	-0.996709					9.93919	5.86191	5.91932	0.990302	4.10112	-8.95784	9.03671	-0.991272					11.6712	5.6765	6.093						-1.79762	-5.7297	6.77573	-0.845621	-3.06806	-7.25032	7.80717	-0.928675	-6.48604	-4.67143	7.05551	-0.662096	-2.41549
274.4									4.62437	-8.47131	8.54962	-0.990841					9.80525	5.98177	6.05831	0.987367	3.7408	-8.50528	8.59459	-0.989608					11.5653	5.28668	6.49632						-2.15848	-5.99169	6.96019	-0.860852	-3.04473	-7.2484	7.6438	-0.948271	-6.03976	-4.79086	6.98283	-0.686091	-2.7532
274.6									4.80801	-8.3847	8.49056	-0.987532					10.576	5.62071	5.87301	0.957041	3.90654	-9.33869	9.40031	-0.993445					11.3896	5.29276	5.79168						-1.81066	-5.77355	6.9253	-0.833689	-3.75527	-7.40338	7.67751	-0.964295	-6.20206	-4.50165	6.81136	-0.660903	-3.18436
274.8									4.8544	-8.61012	8.61976	-0.998882					10.2426	5.56592	5.92273	0.939756	3.83037	-9.04932	9.16411	-0.987474					11.8782	5.25778	6.39148						-1.7196	-5.57668	6.59944	-0.845022	-3.12918	-7.42329	7.76043	-0.956556	-6.51186	-4.29693	6.96706	-0.61675	-2.17441
275									5.2622	-8.63554	8.79493	-0.981877					10.5701	5.74416	6.00725	0.956205	3.97782	-8.90198	9.03941	-0.984796					11.2792	5.37405	6.49207						-2.10274	-5.67139	6.9748	-0.813126	-3.23311	-7.31157	7.83321	-0.933406	-6.66518	-4.52248	6.73	-0.671988	-2.33841
275.2									4.86046	-8.28872	8.36515	-0.990864					10.714	5.37713	5.95763	0.902562	3.79074	-8.70201	8.86367	-0.981762					11.6565	4.76938	6.07224						-1.72383	-5.52388	6.86805	-0.804287	-3.38211	-7.47889	7.73645	-0.966709	-6.5387	-4.86265	6.67	-0.729033	-2.59971
275.4									4.68112	-8.35129	8.39203	-0.995145					10.2131	5.35653	5.79338	0.924595	3.98732	-9.05958	9.18641	-0.986194					11.2663	4.90928	5.62474						-1.64837	-6.15224	7.3306	-0.839254	-3.30311	-7.35037	7.67464	-0.957747	-6.50953	-4.77349	6.88332	-0.693486	-2.61858
275.6									4.70082	-8.25298	8.35986	-0.987215					10.6335	5.5465	5.80724	0.955101	3.65248	-9.14944	9.37078	-0.97638					11.5591	5.33753	5.96555						-1.79471	-5.39154	6.95899	-0.774759	-2.86949	-7.00266	7.81495	-0.896059	-6.44553	-5.36437	6.95464	-0.771337	-3.20491
275.8									4.77552	-8.50119	8.64089	-0.983833					10.6113	5.18745	5.83176	0.889517	3.8844	-8.96669	9.13388	-0.981696					10.8074	4.81333	5.25415						-2.01911	-5.73366	6.81698	-0.841085	-2.92946	-7.42209	7.91974	-0.937164	-6.66035	-4.94301	6.82457	-0.724296	-3.04683
276									4.38312	-8.49556	8.55864	-0.992629					9.65618	5.50275	5.885	0.935046	3.8594	-8.63569	8.99355	-0.960209					11.1031	5.01126	5.78955						-2.44543	-6.17029	6.87435	-0.897581	-2.19899	-7.25089	7.87466	-0.920787	-6.47775	-4.87897	6.85726	-0.711504	-2.8591
276.2									4.71577	-8.64359	8.84814	-0.976882					10.8503	5.28416	6.04551	0.874064	4.37689	-9.00959	9.14326	-0.985381					11.5308	5.41023	5.96698						-2.14723	-5.8155	7.06548	-0.823086	-2.39601	-7.15082	7.86141	-0.90961	-6.58385	-4.81827	6.84734	-0.70367	-2.96924
276.4									4.54871	-8.19308	8.36781	-0.979119					10.8294	5.46421	5.75521	0.949438	3.65031	-8.48584	8.64592	-0.981485					11.5156	5.18178	6.39949						-2.99149	-6.17688	6.95476	-0.88815	-2.75972	-7.18402	8.00854	-0.897045	-6.78351	-4.66946	6.8692	-0.679768	-3.35471
276.6									4.56223	-8.41661	8.60264	-0.978375					10.6413	5.20176	5.83314	0.89176	4.23681	-9.13996	9.3452	-0.978038					11.1538	5.36315	6.48277						-2.18241	-5.88739	6.80116	-0.865645	-2.50583	-7.20014	8.11021	-0.887788	-6.30811	-4.99857	6.69281	-0.746857	-3.53859
276.8									4.50597	-8.33076	8.35575	-0.997009					10.2109	5.77085	5.99431	0.962721	4.07829	-8.86149	9.0468	-0.979516					11.0025	5.4507	6.38654						-2.24589	-5.92363	6.64301	-0.891709	-2.4096	-7.21303	7.69965	-0.9368	-6.08553	-5.19711	6.80309	-0.763934	-4.62424
277									5.0089	-8.28015	8.35614	-0.990906					9.52941	5.86477	6.0764	0.965172	3.73232	-8.68788	8.75068	-0.992823					10.881	5.29461	6.38359						-2.04123	-6.29431	6.89261	-0.913197	-2.72952	-7.12709	7.96973	-0.89427	-6.12473	-5.07259	6.85151	-0.74036	-5.27775
[truncated: 3,749 more rows]
[truncated: 35 more columns]

## Sheet: Figure3
Figure 3a				Figure 3d, e
[truncated: 48 more rows]

## Sheet: Figure4
Per replica						Average
[truncated: 53 more rows]

## Sheet: Figure5
Figure 5a								Figure 5b,c
[truncated: 302 more rows]

[truncated: 10 more sheets: Figure6, Figure7, S1, S2, S3, S4, S5, S7, T1, T2]
